# Supplementary material for: Hidden diversity at the edges of maps: morphometrics of Carex sect. Uncinia (Cyperaceae) helps unravel taxonomic diversity in subantarctic and remote archipelagos
Source: PhytoKeys. 2026 Jul 21;277:241–67. doi: 10.3897/phytokeys.277.189029 (PMC13416814; doi:10.3897/phytokeys.277.189029)
Supplement: XML Treatment for Carex brevicaulis [file phytokeys.277.189029-treatment1.xml]

<!DOCTYPE tp:taxon-treatment
  PUBLIC "-//TaxonX//DTD Taxonomic Treatment Publishing DTD v0 20100105//EN" "tax-treatment-NSO.dtd">
<tp:taxon-treatment xmlns:tp="http://www.plazi.org/taxpub"><tp:treatment-meta><kwd-group><label>Taxon classification</label><kwd>
                  <named-content content-type="kingdom">Plantae</named-content>
                </kwd><kwd>
                  <named-content content-type="order">Poales</named-content>
                </kwd><kwd>
                  <named-content content-type="family">Cyperaceae</named-content>
                </kwd></kwd-group><mixed-citation publication-type="journal"><person-group><name><surname>García-Moro</surname><given-names>Pablo</given-names></name><name><surname>Lois</surname><given-names>Raúl</given-names></name><name><surname>Ford</surname><given-names>Kerry A.</given-names></name><name><surname>Larridon</surname><given-names>Isabel</given-names></name><name><surname>Rouhan</surname><given-names>Germinal</given-names></name><name><surname>Roalson</surname><given-names>Eric H.</given-names></name><name><surname>Jiménez-Mejías</surname><given-names>Pedro</given-names></name></person-group><article-title>Hidden diversity at the edges of maps: morphometrics of <italic><tp:taxon-name><tp:taxon-name-part taxon-name-part-type="genus" reg="Carex">Carex</tp:taxon-name-part></tp:taxon-name></italic> sect. <italic><tp:taxon-name><tp:taxon-name-part taxon-name-part-type="genus" reg="Uncinia">Uncinia</tp:taxon-name-part></tp:taxon-name></italic> (<tp:taxon-name><tp:taxon-name-part taxon-name-part-type="family" reg="Cyperaceae">Cyperaceae</tp:taxon-name-part></tp:taxon-name>) helps unravel taxonomic diversity in subantarctic and remote archipelagos</article-title><source>PhytoKeys</source><day>21</day><month>07</month><year>2026</year><volume>277</volume><fpage>241</fpage><lpage>267</lpage><pub-id pub-id-type="doi">10.3897/phytokeys.277.189029</pub-id></mixed-citation></tp:treatment-meta><tp:nomenclature><tp:taxon-name><object-id xmlns:xlink="http://www.w3.org/1999/xlink" content-type="arpha" xlink:type="simple">427BCE49-C955-5528-9F2B-453D76857D65</object-id>
                        		<tp:taxon-name-part taxon-name-part-type="genus" reg="Carex">Carex</tp:taxon-name-part> <tp:taxon-name-part taxon-name-part-type="species" reg="brevicaulis">brevicaulis</tp:taxon-name-part>
                        	</tp:taxon-name><tp:taxon-authority>Thouars, Esquisse Fl. Tristan d’Acugna: 35 (1808).</tp:taxon-authority><xref ref-type="fig" rid="F5">Figs 5A</xref><xref ref-type="fig" rid="F6">, 6A</xref><tp:nomenclature-citation-list><tp:nomenclature-citation><tp:taxon-name><tp:taxon-name-part taxon-name-part-type="genus" reg="Uncinia"/> <tp:taxon-name-part taxon-name-part-type="species" reg="brevicaulis"/></tp:taxon-name><comment> ≡ <tp:taxon-name><tp:taxon-name-part taxon-name-part-type="genus" reg="Uncinia">Uncinia</tp:taxon-name-part> <tp:taxon-name-part taxon-name-part-type="species" reg="brevicaulis">brevicaulis</tp:taxon-name-part></tp:taxon-name> Thouars, Esquisse Fl. Tristan d’Acugna: 35 (1808). Lectotype (<bold>here designated</bold>). Tristan d’Acugna • <italic>Herbier du Petit-Thouars</italic> (P04023173!).</comment></tp:nomenclature-citation><tp:nomenclature-citation><tp:taxon-name><tp:taxon-name-part taxon-name-part-type="genus" reg="Uncinia"/> <tp:taxon-name-part taxon-name-part-type="species" reg="brevicaulis"/></tp:taxon-name><comment> = <tp:taxon-name><tp:taxon-name-part taxon-name-part-type="genus" reg="Uncinia">Uncinia</tp:taxon-name-part> <tp:taxon-name-part taxon-name-part-type="species" reg="brevicaulis">brevicaulis</tp:taxon-name-part></tp:taxon-name> var. <italic>gracilior</italic> Hemsl., Rep. Voy. Challenger, Bot. 1(3): 160, tab. XLVI (1885). Lectotype (<bold>here designated</bold>). “<tp:taxon-name><tp:taxon-name-part taxon-name-part-type="genus" reg="Uncinia">Uncinia</tp:taxon-name-part> <tp:taxon-name-part taxon-name-part-type="species" reg="gracilis">gracilis</tp:taxon-name-part></tp:taxon-name>,” Tristan d’Acugna • <italic>Herbier du Petit-Thouars</italic> (P04023166!).</comment></tp:nomenclature-citation></tp:nomenclature-citation-list></tp:nomenclature><tp:treatment-sec sec-type="Etymology"><title>Etymology.</title><p>From the Latin <italic>brevis</italic>-, short, and the Greek <italic>kaulos</italic>, stem.</p><fig id="F5" position="float" orientation="portrait"><object-id xmlns:xlink="http://www.w3.org/1999/xlink" content-type="doi" xlink:type="simple">10.3897/phytokeys.277.189029.figure5</object-id><object-id xmlns:xlink="http://www.w3.org/1999/xlink" content-type="arpha" xlink:type="simple">A44E582D-A03B-5B30-BDD4-3D197EBDABA0</object-id><label>Figure 5.</label><caption><p>Utricles and glumes of the studied species. <bold>A</bold>. <italic><tp:taxon-name><tp:taxon-name-part taxon-name-part-type="genus" reg="Carex">Carex</tp:taxon-name-part> <tp:taxon-name-part taxon-name-part-type="species" reg="brevicaulis">brevicaulis</tp:taxon-name-part></tp:taxon-name></italic> (Tristan da Cunha, Tristan Island, <italic>N. J. M. Gremmen T07 0495</italic>; K000649069); <bold>B</bold>. <italic><tp:taxon-name><tp:taxon-name-part taxon-name-part-type="genus" reg="Carex">C.</tp:taxon-name-part> <tp:taxon-name-part taxon-name-part-type="species" reg="donjuanii">donjuanii</tp:taxon-name-part></tp:taxon-name></italic> (Amsterdam Island, <italic>P. Noël s.n</italic>., P00790191); <bold>C</bold>. <italic><tp:taxon-name><tp:taxon-name-part taxon-name-part-type="genus" reg="Carex">C.</tp:taxon-name-part> <tp:taxon-name-part taxon-name-part-type="species" reg="haleakalensis">haleakalensis</tp:taxon-name-part></tp:taxon-name></italic> (Hawaii, Maui, <italic>J. Henrickson and R. Vogl 3894</italic>, US3090900, barcode 00436681); <bold>D</bold>. <italic><tp:taxon-name><tp:taxon-name-part taxon-name-part-type="genus" reg="Carex">C.</tp:taxon-name-part> <tp:taxon-name-part taxon-name-part-type="species" reg="dikei">dikei</tp:taxon-name-part></tp:taxon-name></italic> (Crozet Islands, <italic>M. Segonzac 40</italic>, P04343722); <bold>E</bold>. <italic><tp:taxon-name><tp:taxon-name-part taxon-name-part-type="genus" reg="Carex">C.</tp:taxon-name-part> <tp:taxon-name-part taxon-name-part-type="species" reg="erebus">erebus</tp:taxon-name-part></tp:taxon-name></italic> (Macquarie Island, <italic>R. D. Seppelt 12661</italic>, <named-content xmlns:xlink="http://www.w3.org/1999/xlink" content-type="dwc:collectionCode" xlink:title="Herbarium - The Natural History Museum" xlink:href="https://scientific-collections.gbif.org/collection/8bb3763f-955c-4791-8777-44de1996b378" xlink:type="simple">BM</named-content> 013718995); <bold>F</bold>. <italic><tp:taxon-name><tp:taxon-name-part taxon-name-part-type="genus" reg="Carex">C.</tp:taxon-name-part> <tp:taxon-name-part taxon-name-part-type="species" reg="moro-ortegae">moro-ortegae</tp:taxon-name-part></tp:taxon-name></italic> (Tristan da Cunha, Tristan Island, <italic>Y. Mejland 1654</italic>, K000298924); <bold>G</bold>. <italic><tp:taxon-name><tp:taxon-name-part taxon-name-part-type="genus" reg="Carex">C.</tp:taxon-name-part> <tp:taxon-name-part taxon-name-part-type="species" reg="moseleyana">moseleyana</tp:taxon-name-part></tp:taxon-name></italic> (Kerguelen archipelago, <italic>J.-C. Jolinon 749</italic>, P04177500); <bold>H</bold>. <italic><tp:taxon-name><tp:taxon-name-part taxon-name-part-type="genus" reg="Carex">C.</tp:taxon-name-part> <tp:taxon-name-part taxon-name-part-type="species" reg="nao-victoriae">nao-victoriae</tp:taxon-name-part></tp:taxon-name></italic> (Amsterdam Island, <italic>A. Lourteig and P. Cour 41</italic>, P04343692).</p></caption><graphic xmlns:xlink="http://www.w3.org/1999/xlink" xlink:href="phytokeys-277-241_article-189029__-g005.jpg" id="oo_1720977.jpg" position="float" orientation="portrait" xlink:type="simple"><uri content-type="original_file" xlink:type="simple">https://binary.pensoft.net/fig/1720977</uri></graphic></fig><fig id="F6" position="float" orientation="portrait"><object-id xmlns:xlink="http://www.w3.org/1999/xlink" content-type="doi" xlink:type="simple">10.3897/phytokeys.277.189029.figure6</object-id><object-id xmlns:xlink="http://www.w3.org/1999/xlink" content-type="arpha" xlink:type="simple">5EFD1309-B51D-5FB3-8D74-BB7F62B94C21</object-id><label>Figure 6.</label><caption><p>Inflorescences of the studied species. <bold>A</bold>. <italic><tp:taxon-name><tp:taxon-name-part taxon-name-part-type="genus" reg="Carex">Carex</tp:taxon-name-part> <tp:taxon-name-part taxon-name-part-type="species" reg="brevicaulis">brevicaulis</tp:taxon-name-part></tp:taxon-name></italic> (Tristan da Cunha, Tristan Island, <italic>N. J. M. Gremmen T07 0495</italic>; K000649069); <bold>B</bold>. <italic><tp:taxon-name><tp:taxon-name-part taxon-name-part-type="genus" reg="Carex">C.</tp:taxon-name-part> <tp:taxon-name-part taxon-name-part-type="species" reg="donjuanii">donjuanii</tp:taxon-name-part></tp:taxon-name></italic> (Amsterdam Island, <italic>P. Noël s.n</italic>., P00790191); <bold>C</bold>. <italic><tp:taxon-name><tp:taxon-name-part taxon-name-part-type="genus" reg="Carex">C.</tp:taxon-name-part> <tp:taxon-name-part taxon-name-part-type="species" reg="haleakalensis">haleakalensis</tp:taxon-name-part></tp:taxon-name></italic> (Hawaii, Maui, <italic>J. Henrickson and R. Vogl 3894</italic>, US3090900, barcode 00436681); <bold>D</bold>. <italic><tp:taxon-name><tp:taxon-name-part taxon-name-part-type="genus" reg="Carex">C.</tp:taxon-name-part> <tp:taxon-name-part taxon-name-part-type="species" reg="dikei">dikei</tp:taxon-name-part></tp:taxon-name></italic> (Crozet Islands, <italic>T. Lefebvre 31</italic>, P02433243); <bold>E</bold>. <italic><tp:taxon-name><tp:taxon-name-part taxon-name-part-type="genus" reg="Carex">C.</tp:taxon-name-part> <tp:taxon-name-part taxon-name-part-type="species" reg="erebus">erebus</tp:taxon-name-part></tp:taxon-name></italic> (Macquarie Island, <italic>R. D. Seppelt 12661</italic>, <named-content xmlns:xlink="http://www.w3.org/1999/xlink" content-type="dwc:collectionCode" xlink:title="Herbarium - The Natural History Museum" xlink:href="https://scientific-collections.gbif.org/collection/8bb3763f-955c-4791-8777-44de1996b378" xlink:type="simple">BM</named-content> 013718995); <bold>F</bold>. <italic><tp:taxon-name><tp:taxon-name-part taxon-name-part-type="genus" reg="Carex">C.</tp:taxon-name-part> <tp:taxon-name-part taxon-name-part-type="species" reg="moro-ortegae">moro-ortegae</tp:taxon-name-part></tp:taxon-name></italic> (Tristan da Cunha, Tristan Island, <italic>Y. Mejland 1654</italic>, K000298924); <bold>G</bold>. <italic><tp:taxon-name><tp:taxon-name-part taxon-name-part-type="genus" reg="Carex">C.</tp:taxon-name-part> <tp:taxon-name-part taxon-name-part-type="species" reg="moseleyana">moseleyana</tp:taxon-name-part></tp:taxon-name></italic> (Kerguelen archipelago, <italic>J.-C. Jolinon 749</italic>, P04177500); <bold>H</bold>. <italic><tp:taxon-name><tp:taxon-name-part taxon-name-part-type="genus" reg="Carex">C.</tp:taxon-name-part> <tp:taxon-name-part taxon-name-part-type="species" reg="nao-victoriae">nao-victoriae</tp:taxon-name-part></tp:taxon-name></italic> (Amsterdam Island, <italic>A. Lourteig and P. Cour 41</italic>, P04343692).</p></caption><graphic xmlns:xlink="http://www.w3.org/1999/xlink" xlink:href="phytokeys-277-241_article-189029__-g006.jpg" id="oo_1720978.jpg" position="float" orientation="portrait" xlink:type="simple"><uri content-type="original_file" xlink:type="simple">https://binary.pensoft.net/fig/1720978</uri></graphic></fig></tp:treatment-sec><tp:treatment-sec sec-type="Description"><title>Description.</title><p><bold><italic>Plants</italic></bold> laxly caespitose, with short rhizomes. <bold><italic>Fertile culms</italic></bold> 13.5–61.0 cm long, 0.8–2.0 mm wide, erect or slightly curved, shorter to longer than leaves, subrounded to obtusely trigonous, smooth. <bold><italic>Leaves</italic></bold> 30.3–64.8(76.0) cm long, the widest ones 3.5–5.7 mm wide, the uppermost leaf 1.1–5.3 mm wide, coriaceous, flat to slightly M-shaped, the margins antrorsely scabrid. <bold><italic>Inflorescence</italic></bold> a solitary, androgynous spike, 8–16.5(18.0) cm × 3.8–7.6 mm, bractless or occasionally the lowermost glume developing into a setaceous bract up to as long as the spike, never surpassing it, long-oblong, cylindrical, densely flowered, with usually more than 60 pistillate flowers, ripe utricles adpressed to ascendant; staminate portion 7.4–21.7(25.0) mm long. <bold><italic>Pistillate glumes</italic></bold> from the middle part of the spike 5.2–9.8 × 1.6–2.6 mm, with 2.0–5.2 mm from base to the widest point, 1.1–1.8 mm wide at half-length from the widest point to the tip, longer than the utricles, elliptic-oblong to fusiform, the apex long-acute, membranaceous, surface glabrous, greenish to straw-colored, occasionally brownish, paler towards the sides and also with the margins narrowly brownish, with the tip narrowly hyaline and the margins sometimes slightly scabrid, 1–2 prominent central veins, greenish, the sides several faintly veined. <bold><italic>Utricles</italic></bold> 4.3–5.6 × 1.3–1.8 mm, with 2.0–2.9 mm long from base to its widest point, elliptic, plano-convex, greenish to brownish, pilose with adpressed hairs on the sides more densely arranged towards the tip, the margins with spreading hairs mostly arranged into fascicles, with several conspicuous raised veins adaxially and abaxially, proximally tapered to a substipitate-like base, distally tapered into a conspicuous deltoid beak, distal empty portion of 1.2–1.9 mm long. <bold><italic>Achenes</italic></bold> 2.1–3.0 × 1.1–1.5 mm, with 1.0–1.8 mm long from base to the widest point, ovate to obovate, flat to plano-convex, the style sessile. <bold><italic>Rachilla</italic></bold> smooth, the exserted portion 1.8–3.8 mm long, erect, the hook slightly bend respect to the rachilla axis. <bold><italic>Anthers</italic></bold> filament linear, flat, as wide as the anthers.</p></tp:treatment-sec><tp:treatment-sec sec-type="Distribution"><title>Distribution.</title><p>Tristan da Cunha archipelago in the S Atlantic Ocean (Fig. <xref ref-type="fig" rid="F1">1</xref>), in the islands of Tristan da Cunha, Gough, Inaccessible and Nightingale.</p></tp:treatment-sec><tp:treatment-sec sec-type="Notes"><title>Notes.</title><p>The specimen selected as the lectotype matches the illustration of tab. VI from “Esquisse Fl. Tristan d’Acugna”.</p><p>The etymology <italic>brevicaulis</italic> may seem confusing for a plant up to 61 cm tall. The name was coined by <xref ref-type="bibr" rid="B5">du Petit-Thouars (1808)</xref> to refer to short-stemmed plants, as opposed to what he simultaneously called <italic><tp:taxon-name><tp:taxon-name-part taxon-name-part-type="genus" reg="Carex">Carex</tp:taxon-name-part> <tp:taxon-name-part taxon-name-part-type="species" reg="ramosa">ramosa</tp:taxon-name-part></tp:taxon-name></italic> Thouars, nom. illeg. and <italic><tp:taxon-name><tp:taxon-name-part taxon-name-part-type="genus" reg="Uncinia">Uncinia</tp:taxon-name-part> <tp:taxon-name-part taxon-name-part-type="species" reg="gracilis">gracilis</tp:taxon-name-part></tp:taxon-name></italic> Thouars, nom. illeg., also from Tristan da Cunha, a plant with well-developed stems. Later, in the reprint of “Esquisse de la Flore de Tristan d’Acugna” (<xref ref-type="bibr" rid="B6">du Petit-Thouars 1811</xref>), the name was republished as <italic><tp:taxon-name><tp:taxon-name-part taxon-name-part-type="genus" reg="Carex">Carex</tp:taxon-name-part> <tp:taxon-name-part taxon-name-part-type="species" reg="hamosa">hamosa</tp:taxon-name-part></tp:taxon-name></italic>. These three names were obliterated from the literature because they are nomenclaturally superfluous with <italic><tp:taxon-name><tp:taxon-name-part taxon-name-part-type="genus" reg="Carex">C.</tp:taxon-name-part> <tp:taxon-name-part taxon-name-part-type="species" reg="uncinata">uncinata</tp:taxon-name-part></tp:taxon-name></italic> L.f., as this name is cited immediately below as a synonym, despite having priority over them. The plant is represented in tab. V from “Esquisse de la Flore de Tristan d’Acugna”, and it matches the specimen P04023166! [<italic><tp:taxon-name><tp:taxon-name-part taxon-name-part-type="genus" reg="Uncinia">Uncinia</tp:taxon-name-part> <tp:taxon-name-part taxon-name-part-type="species" reg="gracilis">gracilis</tp:taxon-name-part></tp:taxon-name></italic>, Tristan d’Acugna, Herbier du Petit-Thouars], which is an elongated specimen of <italic><tp:taxon-name><tp:taxon-name-part taxon-name-part-type="genus" reg="Carex">C.</tp:taxon-name-part> <tp:taxon-name-part taxon-name-part-type="species" reg="brevicaulis">brevicaulis</tp:taxon-name-part></tp:taxon-name></italic> Thouars.</p><p>When coining <italic><tp:taxon-name><tp:taxon-name-part taxon-name-part-type="genus" reg="Uncinia">U.</tp:taxon-name-part> <tp:taxon-name-part taxon-name-part-type="species" reg="brevicaulis">brevicaulis</tp:taxon-name-part></tp:taxon-name></italic> var. <italic>gracilior</italic>, Hemsley cited in the protologue “<italic><tp:taxon-name><tp:taxon-name-part taxon-name-part-type="genus" reg="Uncinia">Uncinia</tp:taxon-name-part> <tp:taxon-name-part taxon-name-part-type="species" reg="gracilis">gracilis</tp:taxon-name-part></tp:taxon-name></italic> Thouars [...] (excl. synon.).” Accordingly, he was referring his taxonomic concept of var. <italic>gracilior</italic> to du Petit-Thouars’s <italic><tp:taxon-name><tp:taxon-name-part taxon-name-part-type="genus" reg="Uncinia">U.</tp:taxon-name-part> <tp:taxon-name-part taxon-name-part-type="species" reg="gracilis">gracilis</tp:taxon-name-part></tp:taxon-name></italic> but excluding the type of <italic><tp:taxon-name><tp:taxon-name-part taxon-name-part-type="genus" reg="Carex">C.</tp:taxon-name-part> <tp:taxon-name-part taxon-name-part-type="species" reg="uncinata">uncinata</tp:taxon-name-part></tp:taxon-name></italic> L.f. This nomenclatural act resulted in a legitimate name.</p></tp:treatment-sec><tp:treatment-sec><!--Section generated to contain objects referenced in tp:taxon-treatment.--><fig id="F1" position="float" orientation="portrait"><object-id xmlns:xlink="http://www.w3.org/1999/xlink" content-type="doi" xlink:type="simple">10.3897/phytokeys.277.189029.figure1</object-id><object-id xmlns:xlink="http://www.w3.org/1999/xlink" content-type="arpha" xlink:type="simple">69A1A070-308B-51CC-9E6F-E0CF1C20405D</object-id><label>Figure 1.</label><caption><p>Distribution maps of the specimens analyzed for <italic><tp:taxon-name><tp:taxon-name-part taxon-name-part-type="genus" reg="Carex">Carex</tp:taxon-name-part> <tp:taxon-name-part taxon-name-part-type="species" reg="brevicaulis">brevicaulis</tp:taxon-name-part></tp:taxon-name></italic> complex (<bold>A</bold>), subantarctic <italic><tp:taxon-name><tp:taxon-name-part taxon-name-part-type="genus" reg="Carex">Carex</tp:taxon-name-part> <tp:taxon-name-part taxon-name-part-type="species" reg="austrocompacta">austrocompacta</tp:taxon-name-part></tp:taxon-name></italic> complex (<bold>B</bold>).</p></caption><graphic xmlns:xlink="http://www.w3.org/1999/xlink" xlink:href="phytokeys-277-241_article-189029__-g001.jpg" id="oo_1720973.jpg" position="float" orientation="portrait" xlink:type="simple"><uri content-type="original_file" xlink:type="simple">https://binary.pensoft.net/fig/1720973</uri></graphic></fig></tp:treatment-sec><ref-list><ref id="B5"><mixed-citation xmlns:xlink="http://www.w3.org/1999/xlink" xlink:type="simple">du Petit-Thouars LMA (1808) Esquisse de la Flore de l’Isle de Tristan d’Acugna. Paris.</mixed-citation></ref><ref id="B6"><mixed-citation xmlns:xlink="http://www.w3.org/1999/xlink" xlink:type="simple">du Petit-Thouars LMA (1811) Esquisse de la Flore de l’Isle de Tristan d’Acugna. In: Mélagnes de Botanique et de Voyages. Paris. <ext-link xlink:href="10.5962/bhl.title.121371" ext-link-type="doi" xlink:type="simple">https://doi.org/10.5962/bhl.title.121371</ext-link></mixed-citation></ref></ref-list></tp:taxon-treatment>
