# Supplementary material for: Hidden diversity at the edges of maps: morphometrics of Carex sect. Uncinia (Cyperaceae) helps unravel taxonomic diversity in subantarctic and remote archipelagos
Source: PhytoKeys. 2026 Jul 21;277:241–67. doi: 10.3897/phytokeys.277.189029 (PMC13416814; doi:10.3897/phytokeys.277.189029)
Supplement: XML Treatment for Carex haleakalensis [file phytokeys.277.189029-treatment3.xml]

<!DOCTYPE tp:taxon-treatment
  PUBLIC "-//TaxonX//DTD Taxonomic Treatment Publishing DTD v0 20100105//EN" "tax-treatment-NSO.dtd">
<tp:taxon-treatment xmlns:tp="http://www.plazi.org/taxpub"><tp:treatment-meta><kwd-group><label>Taxon classification</label><kwd>
                  <named-content content-type="kingdom">Plantae</named-content>
                </kwd><kwd>
                  <named-content content-type="order">Poales</named-content>
                </kwd><kwd>
                  <named-content content-type="family">Cyperaceae</named-content>
                </kwd></kwd-group><mixed-citation publication-type="journal"><person-group><name><surname>García-Moro</surname><given-names>Pablo</given-names></name><name><surname>Lois</surname><given-names>Raúl</given-names></name><name><surname>Ford</surname><given-names>Kerry A.</given-names></name><name><surname>Larridon</surname><given-names>Isabel</given-names></name><name><surname>Rouhan</surname><given-names>Germinal</given-names></name><name><surname>Roalson</surname><given-names>Eric H.</given-names></name><name><surname>Jiménez-Mejías</surname><given-names>Pedro</given-names></name></person-group><article-title>Hidden diversity at the edges of maps: morphometrics of <italic><tp:taxon-name><tp:taxon-name-part taxon-name-part-type="genus" reg="Carex">Carex</tp:taxon-name-part></tp:taxon-name></italic> sect. <italic><tp:taxon-name><tp:taxon-name-part taxon-name-part-type="genus" reg="Uncinia">Uncinia</tp:taxon-name-part></tp:taxon-name></italic> (<tp:taxon-name><tp:taxon-name-part taxon-name-part-type="family" reg="Cyperaceae">Cyperaceae</tp:taxon-name-part></tp:taxon-name>) helps unravel taxonomic diversity in subantarctic and remote archipelagos</article-title><source>PhytoKeys</source><day>21</day><month>07</month><year>2026</year><volume>277</volume><fpage>241</fpage><lpage>267</lpage><pub-id pub-id-type="doi">10.3897/phytokeys.277.189029</pub-id></mixed-citation></tp:treatment-meta><tp:nomenclature><tp:taxon-name><object-id xmlns:xlink="http://www.w3.org/1999/xlink" content-type="arpha" xlink:type="simple">19A01C4D-1851-5C06-AADB-A17E8385A9D0</object-id>
                        		<tp:taxon-name-part taxon-name-part-type="genus" reg="Carex">Carex</tp:taxon-name-part> <tp:taxon-name-part taxon-name-part-type="species" reg="haleakalensis">haleakalensis</tp:taxon-name-part>
                        	
                        		<object-id xmlns:xlink="http://www.w3.org/1999/xlink" content-type="ipni" xlink:type="simple">urn:lsid:ipni.org:names:77387595-1</object-id>
                        	</tp:taxon-name><tp:taxon-authority>Jim.Mejías, Larridon, Roalson &amp; García-Moro</tp:taxon-authority><tp:taxon-status xmlns:xlink="http://www.w3.org/1999/xlink" xlink:type="simple">sp. nov.</tp:taxon-status><xref ref-type="fig" rid="F5">Figs 5C</xref><xref ref-type="fig" rid="F6">, 6C</xref></tp:nomenclature><tp:treatment-sec sec-type="Holotype"><title>Holotype.</title><p>Hawaii • East Maui, Kalapawili ridge above NE end of Haleakala Crater, 19 Jul 1969, <italic>J. Henrickson &amp; R. Vogl 3894</italic> (US3090900! barcode 00436681; isotype: NY03091289!).</p></tp:treatment-sec><tp:treatment-sec sec-type="Diagnosis"><title>Diagnosis.</title><p>Similar to <italic><tp:taxon-name><tp:taxon-name-part taxon-name-part-type="genus" reg="Carex">C.</tp:taxon-name-part> <tp:taxon-name-part taxon-name-part-type="species" reg="delacosta">delacosta</tp:taxon-name-part></tp:taxon-name></italic> Kunze, from which it can be distinguished by its smaller utricles and spikes (see identification key).</p></tp:treatment-sec><tp:treatment-sec sec-type="Etymology"><title>Etymology.</title><p>This species is named after the geographic area where it is found—the grass-dominated ridges around and radiating from the rim of Haleakalā Crater at the summit of East Maui.</p></tp:treatment-sec><tp:treatment-sec sec-type="Description"><title>Description.</title><p><bold><italic>Plants</italic></bold> caespitose, with short rhizomes. <bold><italic>Fertile culms</italic></bold> 12–43 cm long, 0.7–1.1 mm wide, erect to slightly curved, shorter to longer than leaves, rarely flat to acutely trigonous, smooth. <bold><italic>Leaves</italic></bold> 10–26 cm long, the widest ones 2.3–4.0 mm wide, the uppermost leaf 1.5–2.7 mm wide, coriaceous to subcoriaceous, section flat to C-shaped, occasionally slightly M-shaped, the margins antrorsely scabrid. <bold><italic>Inflorescence</italic></bold> a solitary, androgynous spike, 3.0–5.6 cm × 2.5–3.0 mm, bractless or occasionally the lowermost glume developing into a setaceous bract up to half-length of the spike, never surpassing it, long-oblong to linear, densely flowered, with ca. 20–30 pistillate flowers, ripe utricles adpressed to ascendant; staminate portion 3.6–10.0 mm long. <bold><italic>Pistillate glumes</italic></bold> from the middle part of the spike 4.0–4.8 × 1.8–2.5 mm, with 2.0–2.8 mm from base to the widest point, 1.2–2.0 mm wide at half-length from the widest point to the tip, shorter to equalling the utricles, elliptic to ovate, attenuated into an obtuse apex, membranaceous, surface glabrous, straw-colored with the central part paler, narrowly brownish towards the sides and also narrow hyaline borders, margins densely and irregularly antrorsely scabrid, one prominent central vein, usually greenish or straw-colored, the sides sometimes faintly several veined. <bold><italic>Utricles</italic></bold> 4.0–4.4 × 1.2–1.5 mm, with 1.8–2.8 mm long from base to its widest point, elliptic, flat to plano-convex, covered reddish-brownish linear spots, usually pale yellowish proximally, pilose with adpressed hairs on sides and both adaxially and abaxially, more densely arranged towards the apex, without prominent lateral veins, without evident veins adaxially or abaxially, proximally tapered to a substipitate-like base, distally tapered into an inconspicuous deltoid beak, distal empty portion of 0.7–1.0 mm long. <bold><italic>Achenes</italic></bold> 2.2–2.6 × 1.0–1.3 mm, with 0.7–2.2 mm long from base to the widest point, obovate-oblong, flat to plano-convex, the style slightly elevated on a neck-like projection of the achene. <bold><italic>Rachilla</italic></bold> smooth, the exserted portion 2.0–3.0 mm long, erect, the hook slightly bend respect to the rachilla axis. <bold><italic>Anthers</italic></bold> filament linear, flat, anthers not observed.</p></tp:treatment-sec><tp:treatment-sec sec-type="Distribution"><title>Distribution.</title><p>Hawaii, only known from the island of Maui.</p></tp:treatment-sec><tp:treatment-sec sec-type="Additional material studied (paratypes)"><title>Additional material studied (paratypes).</title><p><bold>Hawaii</bold> • Maui, Kipahulu valley, National Park lands, Puu Alaea region and ridge up to summit of Pohaku and Lauulu, 26 Sep 1997, <italic>K. R. Wood, S. Perlman, P. Weltonm &amp; W. Haus 6778</italic>, (US3584238! barcode 01076792; NY03091281!); • Kaleanae [illegible], 03 Aug 1919, <italic>C. N. Forbes 1047m</italic> (US3509393! barcode 01052822); • East Maui, Hana District, Upper Hana Forest Reserve, 14 Aug 1973, <italic>B. Harrison 438</italic> (<named-content xmlns:xlink="http://www.w3.org/1999/xlink" content-type="dwc:collectionCode" xlink:title="Bishop Museum, Herbarium Pacificum" xlink:href="https://scientific-collections.gbif.org/collection/a421a197-9584-4564-9d59-767d61a52a0c" xlink:type="simple">BISH</named-content> 1011028!).</p></tp:treatment-sec><tp:treatment-sec><!--Section generated to contain objects referenced in tp:taxon-treatment.--><fig id="F5" position="float" orientation="portrait"><object-id xmlns:xlink="http://www.w3.org/1999/xlink" content-type="doi" xlink:type="simple">10.3897/phytokeys.277.189029.figure5</object-id><object-id xmlns:xlink="http://www.w3.org/1999/xlink" content-type="arpha" xlink:type="simple">A44E582D-A03B-5B30-BDD4-3D197EBDABA0</object-id><label>Figure 5.</label><caption><p>Utricles and glumes of the studied species. <bold>A</bold>. <italic><tp:taxon-name><tp:taxon-name-part taxon-name-part-type="genus" reg="Carex">Carex</tp:taxon-name-part> <tp:taxon-name-part taxon-name-part-type="species" reg="brevicaulis">brevicaulis</tp:taxon-name-part></tp:taxon-name></italic> (Tristan da Cunha, Tristan Island, <italic>N. J. M. Gremmen T07 0495</italic>; K000649069); <bold>B</bold>. <italic><tp:taxon-name><tp:taxon-name-part taxon-name-part-type="genus" reg="Carex">C.</tp:taxon-name-part> <tp:taxon-name-part taxon-name-part-type="species" reg="donjuanii">donjuanii</tp:taxon-name-part></tp:taxon-name></italic> (Amsterdam Island, <italic>P. Noël s.n</italic>., P00790191); <bold>C</bold>. <italic><tp:taxon-name><tp:taxon-name-part taxon-name-part-type="genus" reg="Carex">C.</tp:taxon-name-part> <tp:taxon-name-part taxon-name-part-type="species" reg="haleakalensis">haleakalensis</tp:taxon-name-part></tp:taxon-name></italic> (Hawaii, Maui, <italic>J. Henrickson and R. Vogl 3894</italic>, US3090900, barcode 00436681); <bold>D</bold>. <italic><tp:taxon-name><tp:taxon-name-part taxon-name-part-type="genus" reg="Carex">C.</tp:taxon-name-part> <tp:taxon-name-part taxon-name-part-type="species" reg="dikei">dikei</tp:taxon-name-part></tp:taxon-name></italic> (Crozet Islands, <italic>M. Segonzac 40</italic>, P04343722); <bold>E</bold>. <italic><tp:taxon-name><tp:taxon-name-part taxon-name-part-type="genus" reg="Carex">C.</tp:taxon-name-part> <tp:taxon-name-part taxon-name-part-type="species" reg="erebus">erebus</tp:taxon-name-part></tp:taxon-name></italic> (Macquarie Island, <italic>R. D. Seppelt 12661</italic>, <named-content xmlns:xlink="http://www.w3.org/1999/xlink" content-type="dwc:collectionCode" xlink:title="Herbarium - The Natural History Museum" xlink:href="https://scientific-collections.gbif.org/collection/8bb3763f-955c-4791-8777-44de1996b378" xlink:type="simple">BM</named-content> 013718995); <bold>F</bold>. <italic><tp:taxon-name><tp:taxon-name-part taxon-name-part-type="genus" reg="Carex">C.</tp:taxon-name-part> <tp:taxon-name-part taxon-name-part-type="species" reg="moro-ortegae">moro-ortegae</tp:taxon-name-part></tp:taxon-name></italic> (Tristan da Cunha, Tristan Island, <italic>Y. Mejland 1654</italic>, K000298924); <bold>G</bold>. <italic><tp:taxon-name><tp:taxon-name-part taxon-name-part-type="genus" reg="Carex">C.</tp:taxon-name-part> <tp:taxon-name-part taxon-name-part-type="species" reg="moseleyana">moseleyana</tp:taxon-name-part></tp:taxon-name></italic> (Kerguelen archipelago, <italic>J.-C. Jolinon 749</italic>, P04177500); <bold>H</bold>. <italic><tp:taxon-name><tp:taxon-name-part taxon-name-part-type="genus" reg="Carex">C.</tp:taxon-name-part> <tp:taxon-name-part taxon-name-part-type="species" reg="nao-victoriae">nao-victoriae</tp:taxon-name-part></tp:taxon-name></italic> (Amsterdam Island, <italic>A. Lourteig and P. Cour 41</italic>, P04343692).</p></caption><graphic xmlns:xlink="http://www.w3.org/1999/xlink" xlink:href="phytokeys-277-241_article-189029__-g005.jpg" id="oo_1720977.jpg" position="float" orientation="portrait" xlink:type="simple"><uri content-type="original_file" xlink:type="simple">https://binary.pensoft.net/fig/1720977</uri></graphic></fig><fig id="F6" position="float" orientation="portrait"><object-id xmlns:xlink="http://www.w3.org/1999/xlink" content-type="doi" xlink:type="simple">10.3897/phytokeys.277.189029.figure6</object-id><object-id xmlns:xlink="http://www.w3.org/1999/xlink" content-type="arpha" xlink:type="simple">5EFD1309-B51D-5FB3-8D74-BB7F62B94C21</object-id><label>Figure 6.</label><caption><p>Inflorescences of the studied species. <bold>A</bold>. <italic><tp:taxon-name><tp:taxon-name-part taxon-name-part-type="genus" reg="Carex">Carex</tp:taxon-name-part> <tp:taxon-name-part taxon-name-part-type="species" reg="brevicaulis">brevicaulis</tp:taxon-name-part></tp:taxon-name></italic> (Tristan da Cunha, Tristan Island, <italic>N. J. M. Gremmen T07 0495</italic>; K000649069); <bold>B</bold>. <italic><tp:taxon-name><tp:taxon-name-part taxon-name-part-type="genus" reg="Carex">C.</tp:taxon-name-part> <tp:taxon-name-part taxon-name-part-type="species" reg="donjuanii">donjuanii</tp:taxon-name-part></tp:taxon-name></italic> (Amsterdam Island, <italic>P. Noël s.n</italic>., P00790191); <bold>C</bold>. <italic><tp:taxon-name><tp:taxon-name-part taxon-name-part-type="genus" reg="Carex">C.</tp:taxon-name-part> <tp:taxon-name-part taxon-name-part-type="species" reg="haleakalensis">haleakalensis</tp:taxon-name-part></tp:taxon-name></italic> (Hawaii, Maui, <italic>J. Henrickson and R. Vogl 3894</italic>, US3090900, barcode 00436681); <bold>D</bold>. <italic><tp:taxon-name><tp:taxon-name-part taxon-name-part-type="genus" reg="Carex">C.</tp:taxon-name-part> <tp:taxon-name-part taxon-name-part-type="species" reg="dikei">dikei</tp:taxon-name-part></tp:taxon-name></italic> (Crozet Islands, <italic>T. Lefebvre 31</italic>, P02433243); <bold>E</bold>. <italic><tp:taxon-name><tp:taxon-name-part taxon-name-part-type="genus" reg="Carex">C.</tp:taxon-name-part> <tp:taxon-name-part taxon-name-part-type="species" reg="erebus">erebus</tp:taxon-name-part></tp:taxon-name></italic> (Macquarie Island, <italic>R. D. Seppelt 12661</italic>, <named-content xmlns:xlink="http://www.w3.org/1999/xlink" content-type="dwc:collectionCode" xlink:title="Herbarium - The Natural History Museum" xlink:href="https://scientific-collections.gbif.org/collection/8bb3763f-955c-4791-8777-44de1996b378" xlink:type="simple">BM</named-content> 013718995); <bold>F</bold>. <italic><tp:taxon-name><tp:taxon-name-part taxon-name-part-type="genus" reg="Carex">C.</tp:taxon-name-part> <tp:taxon-name-part taxon-name-part-type="species" reg="moro-ortegae">moro-ortegae</tp:taxon-name-part></tp:taxon-name></italic> (Tristan da Cunha, Tristan Island, <italic>Y. Mejland 1654</italic>, K000298924); <bold>G</bold>. <italic><tp:taxon-name><tp:taxon-name-part taxon-name-part-type="genus" reg="Carex">C.</tp:taxon-name-part> <tp:taxon-name-part taxon-name-part-type="species" reg="moseleyana">moseleyana</tp:taxon-name-part></tp:taxon-name></italic> (Kerguelen archipelago, <italic>J.-C. Jolinon 749</italic>, P04177500); <bold>H</bold>. <italic><tp:taxon-name><tp:taxon-name-part taxon-name-part-type="genus" reg="Carex">C.</tp:taxon-name-part> <tp:taxon-name-part taxon-name-part-type="species" reg="nao-victoriae">nao-victoriae</tp:taxon-name-part></tp:taxon-name></italic> (Amsterdam Island, <italic>A. Lourteig and P. Cour 41</italic>, P04343692).</p></caption><graphic xmlns:xlink="http://www.w3.org/1999/xlink" xlink:href="phytokeys-277-241_article-189029__-g006.jpg" id="oo_1720978.jpg" position="float" orientation="portrait" xlink:type="simple"><uri content-type="original_file" xlink:type="simple">https://binary.pensoft.net/fig/1720978</uri></graphic></fig></tp:treatment-sec></tp:taxon-treatment>
