# Supplementary material for: Hidden diversity at the edges of maps: morphometrics of Carex sect. Uncinia (Cyperaceae) helps unravel taxonomic diversity in subantarctic and remote archipelagos
Source: PhytoKeys. 2026 Jul 21;277:241–67. doi: 10.3897/phytokeys.277.189029 (PMC13416814; doi:10.3897/phytokeys.277.189029)
Supplement: XML Treatment for Carex dikei [file phytokeys.277.189029-treatment4.xml]

<!DOCTYPE tp:taxon-treatment
  PUBLIC "-//TaxonX//DTD Taxonomic Treatment Publishing DTD v0 20100105//EN" "tax-treatment-NSO.dtd">
<tp:taxon-treatment xmlns:tp="http://www.plazi.org/taxpub"><tp:treatment-meta><kwd-group><label>Taxon classification</label><kwd>
                  <named-content content-type="kingdom">Plantae</named-content>
                </kwd><kwd>
                  <named-content content-type="order">Poales</named-content>
                </kwd><kwd>
                  <named-content content-type="family">Cyperaceae</named-content>
                </kwd></kwd-group><mixed-citation publication-type="journal"><person-group><name><surname>García-Moro</surname><given-names>Pablo</given-names></name><name><surname>Lois</surname><given-names>Raúl</given-names></name><name><surname>Ford</surname><given-names>Kerry A.</given-names></name><name><surname>Larridon</surname><given-names>Isabel</given-names></name><name><surname>Rouhan</surname><given-names>Germinal</given-names></name><name><surname>Roalson</surname><given-names>Eric H.</given-names></name><name><surname>Jiménez-Mejías</surname><given-names>Pedro</given-names></name></person-group><article-title>Hidden diversity at the edges of maps: morphometrics of <italic><tp:taxon-name><tp:taxon-name-part taxon-name-part-type="genus" reg="Carex">Carex</tp:taxon-name-part></tp:taxon-name></italic> sect. <italic><tp:taxon-name><tp:taxon-name-part taxon-name-part-type="genus" reg="Uncinia">Uncinia</tp:taxon-name-part></tp:taxon-name></italic> (<tp:taxon-name><tp:taxon-name-part taxon-name-part-type="family" reg="Cyperaceae">Cyperaceae</tp:taxon-name-part></tp:taxon-name>) helps unravel taxonomic diversity in subantarctic and remote archipelagos</article-title><source>PhytoKeys</source><day>21</day><month>07</month><year>2026</year><volume>277</volume><fpage>241</fpage><lpage>267</lpage><pub-id pub-id-type="doi">10.3897/phytokeys.277.189029</pub-id></mixed-citation></tp:treatment-meta><tp:nomenclature><tp:taxon-name><object-id xmlns:xlink="http://www.w3.org/1999/xlink" content-type="arpha" xlink:type="simple">365CD2E5-6E10-5114-B177-71CB5F692BEF</object-id>
                        		<tp:taxon-name-part taxon-name-part-type="genus" reg="Carex">Carex</tp:taxon-name-part> <tp:taxon-name-part taxon-name-part-type="species" reg="dikei">dikei</tp:taxon-name-part>
                        	</tp:taxon-name><tp:taxon-authority>(Nelmes) K.L.Wilson, Bot. J. Linn. Soc. 179: 31 (2015).</tp:taxon-authority><xref ref-type="fig" rid="F5">Figs 5D</xref><xref ref-type="fig" rid="F6">, 6D</xref><tp:nomenclature-citation-list><tp:nomenclature-citation><tp:taxon-name><tp:taxon-name-part taxon-name-part-type="genus" reg="Uncinia"/> <tp:taxon-name-part taxon-name-part-type="species" reg="dikei"/></tp:taxon-name><comment> ≡ <tp:taxon-name><tp:taxon-name-part taxon-name-part-type="genus" reg="Uncinia">Uncinia</tp:taxon-name-part> <tp:taxon-name-part taxon-name-part-type="species" reg="dikei">dikei</tp:taxon-name-part></tp:taxon-name> Nelmes [dykei], Kew Bull. 4(3): 377 (1949) [basionym]</comment></tp:nomenclature-citation></tp:nomenclature-citation-list></tp:nomenclature><tp:treatment-sec sec-type="Holotype"><title>Holotype.</title><p>Marion Island • <italic>Mr. Dike [Dyke] s.n</italic>., Feb.-March 1948 (K000960343!)</p></tp:treatment-sec><tp:treatment-sec sec-type="Etymology"><title>Etymology.</title><p>Named after the collector of the holotype, Mr. Dike, who originally spelt himself as “Dyke.”</p></tp:treatment-sec><tp:treatment-sec sec-type="Distribution"><title>Distribution.</title><p>Marion and Prince Edward Islands and Crozet archipelago at the Île de la Possession, Île de l’Est, and Île aux Cochons, in the S Indian Ocean.</p></tp:treatment-sec><tp:treatment-sec sec-type="Description"><title>Description.</title><p><bold><italic>Plants</italic></bold> laxly caespitose, with short- to long-elongated rhizomes. <bold><italic>Fertile culms</italic></bold> 5.5–24 cm long, 0.9–1.4 mm wide, erect to slightly curved, shorter to longer than leaves, acutely trigonous, smooth. <bold><italic>Leaves</italic></bold> 6–19 cm long, the widest ones 2.8–4.5 mm wide, the uppermost leaf (1.4)1.7–2.9 mm wide, coriaceous to subcoriaceous, C-shaped to V-shaped, sometimes slightly M-shaped, the margins antrorsely scabrid. <bold><italic>Inflorescence</italic></bold> a solitary, androgynous spike, 2.1–3.5 cm × 5.9–8.8 mm, the lowermost glume developing into a setaceous bract usually longer than the spike, narrowly obovate to obovate-elliptic or subclavate, densely flowered, with ca. 30 pistillate flowers, ripe utricles ascendant; staminate portion 4.1–6.7 mm long. <bold><italic>Pistillate glumes</italic></bold> from the middle part of the spike 6.15–8.5(8.7) × 2.–2.8 mm, with 1–1.7 mm from base to the widest point, 1.2–1.6 mm wide at half-length from the widest point to the tip, longer than the utricles, narrowly ovate, the apex acute, membranaceous, glabrous, narrowly straw-colored in the central part, the sides browni to orangish-brown, sometimes proximal portion darker than the distal portion, margins narrowly hyaline, glabrous, 1–3 prominent central raised veins, paler, sometimes straw-colored, lateral veins faint, mostly noticeable at the glume base, not extending distally. <bold><italic>Utricles</italic></bold> 4.4–6.1 × 1.4–1.9 mm, with 2–3.3 mm long from base to its widest point, 0.9–1.7 mm wide at half-length from the widest point to the tip, elliptic to fusiform, sometimes narrowly ovate, flat to plano-convex, sometimes subtrigonous, greenish to straw-colored, distal portion brownish, glabrous, two prominent lateral veins, with few more or less conspicuous veins adaxially and several raised veins abaxially, proximally abruptly attenuated to a stipitate-like base with 0.5–1.3 mm long and 0.3–0.7 mm wide, distally tapered into a conical conspicuous beak, distal empty portion of 1–2.1 mm long. <bold><italic>Achenes</italic></bold> 2.1–3.1 × 1–1.5 mm, with 1.1–1.5 mm long from base to the widest point, 0.9–1.3 mm wide at half-length from the widest point to the tip, oblong, trigonous, the style elevated on a short flattened appendage. <bold><italic>Rachilla</italic></bold> smooth, the exserted portion (3.8)4–5.5 mm long, erect, the hook 1.2–2.1 mm long, slightly bend respect to the rachilla axis. <bold><italic>Anthers</italic></bold> filament filiform, narrower than the anthers.</p></tp:treatment-sec><tp:treatment-sec sec-type="Distribution"><title>Distribution.</title><p>Marion and Prince Edward islands, and Crozet Archipelago (known from Île de la Possession, Île aux Cochons, and Île de l’Est), in the S Indian Ocean.</p></tp:treatment-sec><tp:treatment-sec sec-type="Notes"><title>Notes.</title><p>Although material from the Prince Edward system was not studied, the citation of <italic><tp:taxon-name><tp:taxon-name-part taxon-name-part-type="genus" reg="Uncinia">Uncinia</tp:taxon-name-part> <tp:taxon-name-part taxon-name-part-type="species" reg="compacta">compacta</tp:taxon-name-part></tp:taxon-name></italic> there by <xref ref-type="bibr" rid="B9">Gremmen (1981)</xref> is considered reliable and surely refers to what is here considered <italic><tp:taxon-name><tp:taxon-name-part taxon-name-part-type="genus" reg="Carex">C.</tp:taxon-name-part> <tp:taxon-name-part taxon-name-part-type="species" reg="dikei">dikei</tp:taxon-name-part></tp:taxon-name></italic>.</p></tp:treatment-sec><tp:treatment-sec><!--Section generated to contain objects referenced in tp:taxon-treatment.--><fig id="F5" position="float" orientation="portrait"><object-id xmlns:xlink="http://www.w3.org/1999/xlink" content-type="doi" xlink:type="simple">10.3897/phytokeys.277.189029.figure5</object-id><object-id xmlns:xlink="http://www.w3.org/1999/xlink" content-type="arpha" xlink:type="simple">A44E582D-A03B-5B30-BDD4-3D197EBDABA0</object-id><label>Figure 5.</label><caption><p>Utricles and glumes of the studied species. <bold>A</bold>. <italic><tp:taxon-name><tp:taxon-name-part taxon-name-part-type="genus" reg="Carex">Carex</tp:taxon-name-part> <tp:taxon-name-part taxon-name-part-type="species" reg="brevicaulis">brevicaulis</tp:taxon-name-part></tp:taxon-name></italic> (Tristan da Cunha, Tristan Island, <italic>N. J. M. Gremmen T07 0495</italic>; K000649069); <bold>B</bold>. <italic><tp:taxon-name><tp:taxon-name-part taxon-name-part-type="genus" reg="Carex">C.</tp:taxon-name-part> <tp:taxon-name-part taxon-name-part-type="species" reg="donjuanii">donjuanii</tp:taxon-name-part></tp:taxon-name></italic> (Amsterdam Island, <italic>P. Noël s.n</italic>., P00790191); <bold>C</bold>. <italic><tp:taxon-name><tp:taxon-name-part taxon-name-part-type="genus" reg="Carex">C.</tp:taxon-name-part> <tp:taxon-name-part taxon-name-part-type="species" reg="haleakalensis">haleakalensis</tp:taxon-name-part></tp:taxon-name></italic> (Hawaii, Maui, <italic>J. Henrickson and R. Vogl 3894</italic>, US3090900, barcode 00436681); <bold>D</bold>. <italic><tp:taxon-name><tp:taxon-name-part taxon-name-part-type="genus" reg="Carex">C.</tp:taxon-name-part> <tp:taxon-name-part taxon-name-part-type="species" reg="dikei">dikei</tp:taxon-name-part></tp:taxon-name></italic> (Crozet Islands, <italic>M. Segonzac 40</italic>, P04343722); <bold>E</bold>. <italic><tp:taxon-name><tp:taxon-name-part taxon-name-part-type="genus" reg="Carex">C.</tp:taxon-name-part> <tp:taxon-name-part taxon-name-part-type="species" reg="erebus">erebus</tp:taxon-name-part></tp:taxon-name></italic> (Macquarie Island, <italic>R. D. Seppelt 12661</italic>, <named-content xmlns:xlink="http://www.w3.org/1999/xlink" content-type="dwc:collectionCode" xlink:title="Herbarium - The Natural History Museum" xlink:href="https://scientific-collections.gbif.org/collection/8bb3763f-955c-4791-8777-44de1996b378" xlink:type="simple">BM</named-content> 013718995); <bold>F</bold>. <italic><tp:taxon-name><tp:taxon-name-part taxon-name-part-type="genus" reg="Carex">C.</tp:taxon-name-part> <tp:taxon-name-part taxon-name-part-type="species" reg="moro-ortegae">moro-ortegae</tp:taxon-name-part></tp:taxon-name></italic> (Tristan da Cunha, Tristan Island, <italic>Y. Mejland 1654</italic>, K000298924); <bold>G</bold>. <italic><tp:taxon-name><tp:taxon-name-part taxon-name-part-type="genus" reg="Carex">C.</tp:taxon-name-part> <tp:taxon-name-part taxon-name-part-type="species" reg="moseleyana">moseleyana</tp:taxon-name-part></tp:taxon-name></italic> (Kerguelen archipelago, <italic>J.-C. Jolinon 749</italic>, P04177500); <bold>H</bold>. <italic><tp:taxon-name><tp:taxon-name-part taxon-name-part-type="genus" reg="Carex">C.</tp:taxon-name-part> <tp:taxon-name-part taxon-name-part-type="species" reg="nao-victoriae">nao-victoriae</tp:taxon-name-part></tp:taxon-name></italic> (Amsterdam Island, <italic>A. Lourteig and P. Cour 41</italic>, P04343692).</p></caption><graphic xmlns:xlink="http://www.w3.org/1999/xlink" xlink:href="phytokeys-277-241_article-189029__-g005.jpg" id="oo_1720977.jpg" position="float" orientation="portrait" xlink:type="simple"><uri content-type="original_file" xlink:type="simple">https://binary.pensoft.net/fig/1720977</uri></graphic></fig><fig id="F6" position="float" orientation="portrait"><object-id xmlns:xlink="http://www.w3.org/1999/xlink" content-type="doi" xlink:type="simple">10.3897/phytokeys.277.189029.figure6</object-id><object-id xmlns:xlink="http://www.w3.org/1999/xlink" content-type="arpha" xlink:type="simple">5EFD1309-B51D-5FB3-8D74-BB7F62B94C21</object-id><label>Figure 6.</label><caption><p>Inflorescences of the studied species. <bold>A</bold>. <italic><tp:taxon-name><tp:taxon-name-part taxon-name-part-type="genus" reg="Carex">Carex</tp:taxon-name-part> <tp:taxon-name-part taxon-name-part-type="species" reg="brevicaulis">brevicaulis</tp:taxon-name-part></tp:taxon-name></italic> (Tristan da Cunha, Tristan Island, <italic>N. J. M. Gremmen T07 0495</italic>; K000649069); <bold>B</bold>. <italic><tp:taxon-name><tp:taxon-name-part taxon-name-part-type="genus" reg="Carex">C.</tp:taxon-name-part> <tp:taxon-name-part taxon-name-part-type="species" reg="donjuanii">donjuanii</tp:taxon-name-part></tp:taxon-name></italic> (Amsterdam Island, <italic>P. Noël s.n</italic>., P00790191); <bold>C</bold>. <italic><tp:taxon-name><tp:taxon-name-part taxon-name-part-type="genus" reg="Carex">C.</tp:taxon-name-part> <tp:taxon-name-part taxon-name-part-type="species" reg="haleakalensis">haleakalensis</tp:taxon-name-part></tp:taxon-name></italic> (Hawaii, Maui, <italic>J. Henrickson and R. Vogl 3894</italic>, US3090900, barcode 00436681); <bold>D</bold>. <italic><tp:taxon-name><tp:taxon-name-part taxon-name-part-type="genus" reg="Carex">C.</tp:taxon-name-part> <tp:taxon-name-part taxon-name-part-type="species" reg="dikei">dikei</tp:taxon-name-part></tp:taxon-name></italic> (Crozet Islands, <italic>T. Lefebvre 31</italic>, P02433243); <bold>E</bold>. <italic><tp:taxon-name><tp:taxon-name-part taxon-name-part-type="genus" reg="Carex">C.</tp:taxon-name-part> <tp:taxon-name-part taxon-name-part-type="species" reg="erebus">erebus</tp:taxon-name-part></tp:taxon-name></italic> (Macquarie Island, <italic>R. D. Seppelt 12661</italic>, <named-content xmlns:xlink="http://www.w3.org/1999/xlink" content-type="dwc:collectionCode" xlink:title="Herbarium - The Natural History Museum" xlink:href="https://scientific-collections.gbif.org/collection/8bb3763f-955c-4791-8777-44de1996b378" xlink:type="simple">BM</named-content> 013718995); <bold>F</bold>. <italic><tp:taxon-name><tp:taxon-name-part taxon-name-part-type="genus" reg="Carex">C.</tp:taxon-name-part> <tp:taxon-name-part taxon-name-part-type="species" reg="moro-ortegae">moro-ortegae</tp:taxon-name-part></tp:taxon-name></italic> (Tristan da Cunha, Tristan Island, <italic>Y. Mejland 1654</italic>, K000298924); <bold>G</bold>. <italic><tp:taxon-name><tp:taxon-name-part taxon-name-part-type="genus" reg="Carex">C.</tp:taxon-name-part> <tp:taxon-name-part taxon-name-part-type="species" reg="moseleyana">moseleyana</tp:taxon-name-part></tp:taxon-name></italic> (Kerguelen archipelago, <italic>J.-C. Jolinon 749</italic>, P04177500); <bold>H</bold>. <italic><tp:taxon-name><tp:taxon-name-part taxon-name-part-type="genus" reg="Carex">C.</tp:taxon-name-part> <tp:taxon-name-part taxon-name-part-type="species" reg="nao-victoriae">nao-victoriae</tp:taxon-name-part></tp:taxon-name></italic> (Amsterdam Island, <italic>A. Lourteig and P. Cour 41</italic>, P04343692).</p></caption><graphic xmlns:xlink="http://www.w3.org/1999/xlink" xlink:href="phytokeys-277-241_article-189029__-g006.jpg" id="oo_1720978.jpg" position="float" orientation="portrait" xlink:type="simple"><uri content-type="original_file" xlink:type="simple">https://binary.pensoft.net/fig/1720978</uri></graphic></fig></tp:treatment-sec><ref-list><ref id="B9"><mixed-citation xmlns:xlink="http://www.w3.org/1999/xlink" xlink:type="simple">Gremmen NJM (1981) The vegetation of the Subantarctic Islands Marion and Prince Edward. PhD Thesis, University of Nijmegen, The Netherlands.</mixed-citation></ref></ref-list></tp:taxon-treatment>
