# Supplementary material for: Hidden diversity at the edges of maps: morphometrics of Carex sect. Uncinia (Cyperaceae) helps unravel taxonomic diversity in subantarctic and remote archipelagos
Source: PhytoKeys. 2026 Jul 21;277:241–67. doi: 10.3897/phytokeys.277.189029 (PMC13416814; doi:10.3897/phytokeys.277.189029)
Supplement: XML Treatment for Carex erebus [file phytokeys.277.189029-treatment5.xml]

<!DOCTYPE tp:taxon-treatment
  PUBLIC "-//TaxonX//DTD Taxonomic Treatment Publishing DTD v0 20100105//EN" "tax-treatment-NSO.dtd">
<tp:taxon-treatment xmlns:tp="http://www.plazi.org/taxpub"><tp:treatment-meta><kwd-group><label>Taxon classification</label><kwd>
                  <named-content content-type="kingdom">Plantae</named-content>
                </kwd><kwd>
                  <named-content content-type="order">Poales</named-content>
                </kwd><kwd>
                  <named-content content-type="family">Cyperaceae</named-content>
                </kwd></kwd-group><mixed-citation publication-type="journal"><person-group><name><surname>García-Moro</surname><given-names>Pablo</given-names></name><name><surname>Lois</surname><given-names>Raúl</given-names></name><name><surname>Ford</surname><given-names>Kerry A.</given-names></name><name><surname>Larridon</surname><given-names>Isabel</given-names></name><name><surname>Rouhan</surname><given-names>Germinal</given-names></name><name><surname>Roalson</surname><given-names>Eric H.</given-names></name><name><surname>Jiménez-Mejías</surname><given-names>Pedro</given-names></name></person-group><article-title>Hidden diversity at the edges of maps: morphometrics of <italic><tp:taxon-name><tp:taxon-name-part taxon-name-part-type="genus" reg="Carex">Carex</tp:taxon-name-part></tp:taxon-name></italic> sect. <italic><tp:taxon-name><tp:taxon-name-part taxon-name-part-type="genus" reg="Uncinia">Uncinia</tp:taxon-name-part></tp:taxon-name></italic> (<tp:taxon-name><tp:taxon-name-part taxon-name-part-type="family" reg="Cyperaceae">Cyperaceae</tp:taxon-name-part></tp:taxon-name>) helps unravel taxonomic diversity in subantarctic and remote archipelagos</article-title><source>PhytoKeys</source><day>21</day><month>07</month><year>2026</year><volume>277</volume><fpage>241</fpage><lpage>267</lpage><pub-id pub-id-type="doi">10.3897/phytokeys.277.189029</pub-id></mixed-citation></tp:treatment-meta><tp:nomenclature><tp:taxon-name><object-id xmlns:xlink="http://www.w3.org/1999/xlink" content-type="arpha" xlink:type="simple">2F3A1B48-F44D-5A58-B76C-3BE5A6AD615F</object-id>
                        		<tp:taxon-name-part taxon-name-part-type="genus" reg="Carex">Carex</tp:taxon-name-part> <tp:taxon-name-part taxon-name-part-type="species" reg="erebus">erebus</tp:taxon-name-part>
                        	</tp:taxon-name><tp:taxon-authority>K.A.Ford, Bot. J. Linn. Soc. 179: 31 (2015).</tp:taxon-authority><xref ref-type="fig" rid="F5">Figs 5E</xref><xref ref-type="fig" rid="F6">, 6E</xref><tp:nomenclature-citation-list><tp:nomenclature-citation><tp:taxon-name><tp:taxon-name-part taxon-name-part-type="genus" reg="Uncinia"/> <tp:taxon-name-part taxon-name-part-type="species" reg="hookeri"/></tp:taxon-name><comment> ≡ <tp:taxon-name><tp:taxon-name-part taxon-name-part-type="genus" reg="Uncinia">Uncinia</tp:taxon-name-part> <tp:taxon-name-part taxon-name-part-type="species" reg="hookeri">hookeri</tp:taxon-name-part></tp:taxon-name> Boott, in Hook. f. Fl. Antarct.: 91 (1844). t. 51, repl. Syn. ≡ <tp:taxon-name><tp:taxon-name-part taxon-name-part-type="genus" reg="Uncinia">Uncinia</tp:taxon-name-part> <tp:taxon-name-part taxon-name-part-type="species" reg="riparia">riparia</tp:taxon-name-part></tp:taxon-name> var. <tp:taxon-name><tp:taxon-name-part taxon-name-part-type="genus" reg="Uncinia"/><tp:taxon-name-part taxon-name-part-type="species">hookeri</tp:taxon-name-part></tp:taxon-name> (Boott) Kük., Pflanzenr. (Engler) 38, 63 (1909). Lectotype (<bold>here designated</bold>). Lord Auckland Island • Hooker’s voyage (K000357213!); syntypes: Campbell Island • 1840 (K000357214!); Lord Auckland Islands • 1840 (K000357216 digital image!); • Antart. Exp. 1839–1843, JDH (E00386922 digital image!).</comment></tp:nomenclature-citation></tp:nomenclature-citation-list></tp:nomenclature><tp:treatment-sec sec-type="Etymology"><title>Etymology.</title><p>Named for the ship HMS Erebus on which Joseph Dalton Hooker sailed on the Voyage to the Antarctic 1839–1843, during which this species was first collected from the Auckland Islands (K.A.Ford in Global <tp:taxon-name><tp:taxon-name-part taxon-name-part-type="genus" reg="Carex">Carex</tp:taxon-name-part></tp:taxon-name> Group, 2015).</p></tp:treatment-sec><tp:treatment-sec sec-type="Description"><title>Description.</title><p><bold><italic>Plants</italic></bold> laxly to densely matted, with short-elongated rhizomes. <bold><italic>Fertile culms</italic></bold> 5–7 cm long, ca. 0.5 mm wide, erect to slightly curved, generally shorter than leaves, rarely equalling them, flat to obtusely trigonous, smooth. <bold><italic>Leaves</italic></bold> 7.5–17.0 cm long, the widest ones 1.9–2.4 mm wide, the uppermost leaf 1.5–2 mm wide, subcoriaceous, C-shaped to slightly V-shaped, the margins antrorsely scabrid, rarely smooth, commonly bearing simple trichomes, but also with compound trichomes formed by two or more teeth, occasionally also with hook-shaped antrorse trichomes. <bold><italic>Inflorescence</italic></bold> a solitary, androgynous spike, 1.6–2.2 cm × 3.2–5.0 mm, the lowermost glume developing into a setaceous bract usually longer than the spike, elliptic to obovate or subclavate, laxly to densely flowered, with ca. 10–30 pistillate flowers, ripe utricles ascendant; staminate portion 6.2–8.5 mm long. <bold><italic>Pistillate glumes</italic></bold> from the middle part of the spike 4.7–5.5 × 1.4–1.9 mm, with 1–1.6 mm from base to the widest point, 0.9–1.5 mm wide at half-length from the widest point to the tip, longer to equalling the utricles, narrowly ovate to elliptic, the apex acute, membranaceous, glabrous, greenish-hyaline to brownish, margins sometimes narrowly hyaline, with 1–3 prominent central raised veins, greenish to dark-brownish, with some faint veins proximally, usually not reaching half-length of the glume. <bold><italic>Utricles</italic></bold> 4–5 × 0.9–1.1 mm, with 1.7–2.2 mm long from base to its widest point, ca. 0.65 mm wide at half-length from the widest point to the tip, narrowly ovate, elliptic to fusiform, trigonous to subtrigonous, sometimes plano-convex, greenish to dark brown, glabrous, with two prominent lateral veins, more or less conspicuously veined adaxially, with few to several raised veins abaxially, proximally abruptly attenuated to a stipitate-like base with 0.1–1 mm long and 0.1–0.3 mm wide, distally tapered into a conical conspicuous beak, distal empty portion of 1.1–1.5 mm long. <bold><italic>Achenes</italic></bold> 1.9–2.5 × 0.8–0.9 mm, with 1–1.3 mm long from base to the widest point, ca. 0.75 mm wide at half-length from the widest point to the tip, oblong to elliptic, trigonous to subtrigonous, the style elevated on a short flattened appendage. <bold><italic>Rachilla</italic></bold> smooth, the exserted portion 4–4.8 mm long, erect, the hook 1.8–2.1 mm long, slightly bend respect to the rachilla axis. <bold><italic>Anthers</italic></bold> filament filiform, narrower than the anthers. [Description completed with <xref ref-type="bibr" rid="B26">Moore and Edgar 1970</xref>].</p></tp:treatment-sec><tp:treatment-sec sec-type="Distribution"><title>Distribution.</title><p>Macquarie, Auckland, Campbell, Stewart, and Antipodes islands, in the SW Pacific.</p></tp:treatment-sec><tp:treatment-sec sec-type="Notes"><title>Notes.</title><p>Plants vary from lax to dense mats according to the habitat, which ranges from shrubland, tussock grassland, herbfield, and fellfield to occasionally the understory of <italic><tp:taxon-name><tp:taxon-name-part taxon-name-part-type="genus" reg="Metrosideros">Metrosideros</tp:taxon-name-part></tp:taxon-name></italic> and <italic><tp:taxon-name><tp:taxon-name-part taxon-name-part-type="genus" reg="Dracophyllum">Dracophyllum</tp:taxon-name-part></tp:taxon-name></italic> forest. <xref ref-type="bibr" rid="B20">Lehnebach (2010)</xref> indicated a type for <italic><tp:taxon-name><tp:taxon-name-part taxon-name-part-type="genus" reg="Uncinia">Uncinia</tp:taxon-name-part> <tp:taxon-name-part taxon-name-part-type="species" reg="hookeri">hookeri</tp:taxon-name-part></tp:taxon-name></italic> Boott. However, he did not use wording that can be considered a formal lectotypification. Accordingly, the lectotype is designated here on the same specimen he mentioned.</p></tp:treatment-sec><tp:treatment-sec><!--Section generated to contain objects referenced in tp:taxon-treatment.--><fig id="F5" position="float" orientation="portrait"><object-id xmlns:xlink="http://www.w3.org/1999/xlink" content-type="doi" xlink:type="simple">10.3897/phytokeys.277.189029.figure5</object-id><object-id xmlns:xlink="http://www.w3.org/1999/xlink" content-type="arpha" xlink:type="simple">A44E582D-A03B-5B30-BDD4-3D197EBDABA0</object-id><label>Figure 5.</label><caption><p>Utricles and glumes of the studied species. <bold>A</bold>. <italic><tp:taxon-name><tp:taxon-name-part taxon-name-part-type="genus" reg="Carex">Carex</tp:taxon-name-part> <tp:taxon-name-part taxon-name-part-type="species" reg="brevicaulis">brevicaulis</tp:taxon-name-part></tp:taxon-name></italic> (Tristan da Cunha, Tristan Island, <italic>N. J. M. Gremmen T07 0495</italic>; K000649069); <bold>B</bold>. <italic><tp:taxon-name><tp:taxon-name-part taxon-name-part-type="genus" reg="Carex">C.</tp:taxon-name-part> <tp:taxon-name-part taxon-name-part-type="species" reg="donjuanii">donjuanii</tp:taxon-name-part></tp:taxon-name></italic> (Amsterdam Island, <italic>P. Noël s.n</italic>., P00790191); <bold>C</bold>. <italic><tp:taxon-name><tp:taxon-name-part taxon-name-part-type="genus" reg="Carex">C.</tp:taxon-name-part> <tp:taxon-name-part taxon-name-part-type="species" reg="haleakalensis">haleakalensis</tp:taxon-name-part></tp:taxon-name></italic> (Hawaii, Maui, <italic>J. Henrickson and R. Vogl 3894</italic>, US3090900, barcode 00436681); <bold>D</bold>. <italic><tp:taxon-name><tp:taxon-name-part taxon-name-part-type="genus" reg="Carex">C.</tp:taxon-name-part> <tp:taxon-name-part taxon-name-part-type="species" reg="dikei">dikei</tp:taxon-name-part></tp:taxon-name></italic> (Crozet Islands, <italic>M. Segonzac 40</italic>, P04343722); <bold>E</bold>. <italic><tp:taxon-name><tp:taxon-name-part taxon-name-part-type="genus" reg="Carex">C.</tp:taxon-name-part> <tp:taxon-name-part taxon-name-part-type="species" reg="erebus">erebus</tp:taxon-name-part></tp:taxon-name></italic> (Macquarie Island, <italic>R. D. Seppelt 12661</italic>, <named-content xmlns:xlink="http://www.w3.org/1999/xlink" content-type="dwc:collectionCode" xlink:title="Herbarium - The Natural History Museum" xlink:href="https://scientific-collections.gbif.org/collection/8bb3763f-955c-4791-8777-44de1996b378" xlink:type="simple">BM</named-content> 013718995); <bold>F</bold>. <italic><tp:taxon-name><tp:taxon-name-part taxon-name-part-type="genus" reg="Carex">C.</tp:taxon-name-part> <tp:taxon-name-part taxon-name-part-type="species" reg="moro-ortegae">moro-ortegae</tp:taxon-name-part></tp:taxon-name></italic> (Tristan da Cunha, Tristan Island, <italic>Y. Mejland 1654</italic>, K000298924); <bold>G</bold>. <italic><tp:taxon-name><tp:taxon-name-part taxon-name-part-type="genus" reg="Carex">C.</tp:taxon-name-part> <tp:taxon-name-part taxon-name-part-type="species" reg="moseleyana">moseleyana</tp:taxon-name-part></tp:taxon-name></italic> (Kerguelen archipelago, <italic>J.-C. Jolinon 749</italic>, P04177500); <bold>H</bold>. <italic><tp:taxon-name><tp:taxon-name-part taxon-name-part-type="genus" reg="Carex">C.</tp:taxon-name-part> <tp:taxon-name-part taxon-name-part-type="species" reg="nao-victoriae">nao-victoriae</tp:taxon-name-part></tp:taxon-name></italic> (Amsterdam Island, <italic>A. Lourteig and P. Cour 41</italic>, P04343692).</p></caption><graphic xmlns:xlink="http://www.w3.org/1999/xlink" xlink:href="phytokeys-277-241_article-189029__-g005.jpg" id="oo_1720977.jpg" position="float" orientation="portrait" xlink:type="simple"><uri content-type="original_file" xlink:type="simple">https://binary.pensoft.net/fig/1720977</uri></graphic></fig><fig id="F6" position="float" orientation="portrait"><object-id xmlns:xlink="http://www.w3.org/1999/xlink" content-type="doi" xlink:type="simple">10.3897/phytokeys.277.189029.figure6</object-id><object-id xmlns:xlink="http://www.w3.org/1999/xlink" content-type="arpha" xlink:type="simple">5EFD1309-B51D-5FB3-8D74-BB7F62B94C21</object-id><label>Figure 6.</label><caption><p>Inflorescences of the studied species. <bold>A</bold>. <italic><tp:taxon-name><tp:taxon-name-part taxon-name-part-type="genus" reg="Carex">Carex</tp:taxon-name-part> <tp:taxon-name-part taxon-name-part-type="species" reg="brevicaulis">brevicaulis</tp:taxon-name-part></tp:taxon-name></italic> (Tristan da Cunha, Tristan Island, <italic>N. J. M. Gremmen T07 0495</italic>; K000649069); <bold>B</bold>. <italic><tp:taxon-name><tp:taxon-name-part taxon-name-part-type="genus" reg="Carex">C.</tp:taxon-name-part> <tp:taxon-name-part taxon-name-part-type="species" reg="donjuanii">donjuanii</tp:taxon-name-part></tp:taxon-name></italic> (Amsterdam Island, <italic>P. Noël s.n</italic>., P00790191); <bold>C</bold>. <italic><tp:taxon-name><tp:taxon-name-part taxon-name-part-type="genus" reg="Carex">C.</tp:taxon-name-part> <tp:taxon-name-part taxon-name-part-type="species" reg="haleakalensis">haleakalensis</tp:taxon-name-part></tp:taxon-name></italic> (Hawaii, Maui, <italic>J. Henrickson and R. Vogl 3894</italic>, US3090900, barcode 00436681); <bold>D</bold>. <italic><tp:taxon-name><tp:taxon-name-part taxon-name-part-type="genus" reg="Carex">C.</tp:taxon-name-part> <tp:taxon-name-part taxon-name-part-type="species" reg="dikei">dikei</tp:taxon-name-part></tp:taxon-name></italic> (Crozet Islands, <italic>T. Lefebvre 31</italic>, P02433243); <bold>E</bold>. <italic><tp:taxon-name><tp:taxon-name-part taxon-name-part-type="genus" reg="Carex">C.</tp:taxon-name-part> <tp:taxon-name-part taxon-name-part-type="species" reg="erebus">erebus</tp:taxon-name-part></tp:taxon-name></italic> (Macquarie Island, <italic>R. D. Seppelt 12661</italic>, <named-content xmlns:xlink="http://www.w3.org/1999/xlink" content-type="dwc:collectionCode" xlink:title="Herbarium - The Natural History Museum" xlink:href="https://scientific-collections.gbif.org/collection/8bb3763f-955c-4791-8777-44de1996b378" xlink:type="simple">BM</named-content> 013718995); <bold>F</bold>. <italic><tp:taxon-name><tp:taxon-name-part taxon-name-part-type="genus" reg="Carex">C.</tp:taxon-name-part> <tp:taxon-name-part taxon-name-part-type="species" reg="moro-ortegae">moro-ortegae</tp:taxon-name-part></tp:taxon-name></italic> (Tristan da Cunha, Tristan Island, <italic>Y. Mejland 1654</italic>, K000298924); <bold>G</bold>. <italic><tp:taxon-name><tp:taxon-name-part taxon-name-part-type="genus" reg="Carex">C.</tp:taxon-name-part> <tp:taxon-name-part taxon-name-part-type="species" reg="moseleyana">moseleyana</tp:taxon-name-part></tp:taxon-name></italic> (Kerguelen archipelago, <italic>J.-C. Jolinon 749</italic>, P04177500); <bold>H</bold>. <italic><tp:taxon-name><tp:taxon-name-part taxon-name-part-type="genus" reg="Carex">C.</tp:taxon-name-part> <tp:taxon-name-part taxon-name-part-type="species" reg="nao-victoriae">nao-victoriae</tp:taxon-name-part></tp:taxon-name></italic> (Amsterdam Island, <italic>A. Lourteig and P. Cour 41</italic>, P04343692).</p></caption><graphic xmlns:xlink="http://www.w3.org/1999/xlink" xlink:href="phytokeys-277-241_article-189029__-g006.jpg" id="oo_1720978.jpg" position="float" orientation="portrait" xlink:type="simple"><uri content-type="original_file" xlink:type="simple">https://binary.pensoft.net/fig/1720978</uri></graphic></fig></tp:treatment-sec><ref-list><ref id="B26"><mixed-citation xmlns:xlink="http://www.w3.org/1999/xlink" xlink:type="simple">Moore DM, Edgar E (1970) Flora of New Zealand Vol 2. Indigenous <tp:taxon-name><tp:taxon-name-part taxon-name-part-type="phylum">Tracheophyta</tp:taxon-name-part></tp:taxon-name>: <tp:taxon-name><tp:taxon-name-part taxon-name-part-type="class">Monocotyledones</tp:taxon-name-part></tp:taxon-name> except Graminae. Botany Division DSIR, Wellington.</mixed-citation></ref><ref id="B20"><mixed-citation xmlns:xlink="http://www.w3.org/1999/xlink" xlink:type="simple">Lehnebach CA (2010) Range extension of the subantarctic species <italic><tp:taxon-name><tp:taxon-name-part taxon-name-part-type="genus">Uncinia</tp:taxon-name-part> <tp:taxon-name-part taxon-name-part-type="species">hookeri</tp:taxon-name-part></tp:taxon-name></italic> Boott (<tp:taxon-name><tp:taxon-name-part taxon-name-part-type="family">Cyperaceae</tp:taxon-name-part></tp:taxon-name>) to Stewart Island. New Zealand Botanical Society Newsletter 99: 11–12.</mixed-citation></ref></ref-list></tp:taxon-treatment>
