# Supplementary material for: Hidden diversity at the edges of maps: morphometrics of Carex sect. Uncinia (Cyperaceae) helps unravel taxonomic diversity in subantarctic and remote archipelagos
Source: PhytoKeys. 2026 Jul 21;277:241–67. doi: 10.3897/phytokeys.277.189029 (PMC13416814; doi:10.3897/phytokeys.277.189029)
Supplement: XML Treatment for Carex moro-ortegae [file phytokeys.277.189029-treatment6.xml]

<!DOCTYPE tp:taxon-treatment
  PUBLIC "-//TaxonX//DTD Taxonomic Treatment Publishing DTD v0 20100105//EN" "tax-treatment-NSO.dtd">
<tp:taxon-treatment xmlns:tp="http://www.plazi.org/taxpub"><tp:treatment-meta><kwd-group><label>Taxon classification</label><kwd>
                  <named-content content-type="kingdom">Plantae</named-content>
                </kwd><kwd>
                  <named-content content-type="order">Poales</named-content>
                </kwd><kwd>
                  <named-content content-type="family">Cyperaceae</named-content>
                </kwd></kwd-group><mixed-citation publication-type="journal"><person-group><name><surname>García-Moro</surname><given-names>Pablo</given-names></name><name><surname>Lois</surname><given-names>Raúl</given-names></name><name><surname>Ford</surname><given-names>Kerry A.</given-names></name><name><surname>Larridon</surname><given-names>Isabel</given-names></name><name><surname>Rouhan</surname><given-names>Germinal</given-names></name><name><surname>Roalson</surname><given-names>Eric H.</given-names></name><name><surname>Jiménez-Mejías</surname><given-names>Pedro</given-names></name></person-group><article-title>Hidden diversity at the edges of maps: morphometrics of <italic><tp:taxon-name><tp:taxon-name-part taxon-name-part-type="genus" reg="Carex">Carex</tp:taxon-name-part></tp:taxon-name></italic> sect. <italic><tp:taxon-name><tp:taxon-name-part taxon-name-part-type="genus" reg="Uncinia">Uncinia</tp:taxon-name-part></tp:taxon-name></italic> (<tp:taxon-name><tp:taxon-name-part taxon-name-part-type="family" reg="Cyperaceae">Cyperaceae</tp:taxon-name-part></tp:taxon-name>) helps unravel taxonomic diversity in subantarctic and remote archipelagos</article-title><source>PhytoKeys</source><day>21</day><month>07</month><year>2026</year><volume>277</volume><fpage>241</fpage><lpage>267</lpage><pub-id pub-id-type="doi">10.3897/phytokeys.277.189029</pub-id></mixed-citation></tp:treatment-meta><tp:nomenclature><tp:taxon-name><object-id xmlns:xlink="http://www.w3.org/1999/xlink" content-type="arpha" xlink:type="simple">26B36DC8-3DC1-5004-A937-9C61679379D5</object-id>
                        		<tp:taxon-name-part taxon-name-part-type="genus" reg="Carex">Carex</tp:taxon-name-part> <tp:taxon-name-part taxon-name-part-type="species" reg="moro-ortegae">moro-ortegae</tp:taxon-name-part>
                        	
                        		<object-id xmlns:xlink="http://www.w3.org/1999/xlink" content-type="ipni" xlink:type="simple">urn:lsid:ipni.org:names:77387596-1</object-id>
                        	</tp:taxon-name><tp:taxon-authority>García-Moro &amp; Jim.Mejías</tp:taxon-authority><tp:taxon-status xmlns:xlink="http://www.w3.org/1999/xlink" xlink:type="simple">sp. nov.</tp:taxon-status><xref ref-type="fig" rid="F5">Figs 5F</xref><xref ref-type="fig" rid="F6">, 6F</xref></tp:nomenclature><tp:treatment-sec sec-type="Holotype"><title>Holotype.</title><p>Tristan da Cunha •  29 Jan 1938, <italic>Y. Mejland 1654</italic> (K000298924!).</p></tp:treatment-sec><tp:treatment-sec sec-type="Diagnosis"><title>Diagnosis.</title><p>Similar to <italic><tp:taxon-name><tp:taxon-name-part taxon-name-part-type="genus" reg="Carex">C.</tp:taxon-name-part> <tp:taxon-name-part taxon-name-part-type="species" reg="austrocompacta">austrocompacta</tp:taxon-name-part></tp:taxon-name></italic> K.L.Wilson, from which it can be distinguished by its smaller size of utricles and achenes (see identification key).</p></tp:treatment-sec><tp:treatment-sec sec-type="Etymology"><title>Etymology.</title><p>This species is named after my (P.G.-M.) mother, María Moro Ortega, the kindest person I have ever known, who lovingly cared for me for eighteen beautiful years and who sadly passed away too soon. She lived entirely for her family and friends, caring for everyone around her and always placing others before herself, especially her children. Nearly eleven years later, I am certain that she continues to watch over me from Heaven, and my greatest hope is that she would be proud of the person I have become.</p><p>In addition, by the mention to my mother’s surnames, I also wish to indirectly honour other two people. First my grandmother, Pilar Ortega, who was in many ways a second mother to me, having lived with us throughout those same eighteen years. One of the strongest people I have ever known, she faced the early loss of her husband while raising two daughters on her own, and later endured the loss of one of them, yet never ceased to fight for her family. And second, my aunt María del Pilar Moro Ortega, who, in the absence of my mother and grandmother, was always kind to me and encouraged me in pursuing my goals. She welcomed me into her home and cared for me as her son. She helped me through my most difficult moments and never lost faith in me, even when I had already lost it myself.</p><p>To these three women I owe some of the most important lessons of my life: unconditional love for those we cherish, devotion to family, selfless commitment, and a boundless capacity to give everything for the people we love. As a symbolic reflection of this, the spikes of the newly described <tp:taxon-name><tp:taxon-name-part taxon-name-part-type="genus" reg="Carex">C.</tp:taxon-name-part> <tp:taxon-name-part taxon-name-part-type="species" reg="moro-ortegae">moro-ortegae</tp:taxon-name-part></tp:taxon-name> are often accompanied by three leaf-like bracts, echoing my mother, my aunt, and my grandmother.</p></tp:treatment-sec><tp:treatment-sec sec-type="Description"><title>Description.</title><p><bold><italic>Plants</italic></bold> laxly caespitose, with short-elongated rhizomes. <bold><italic>Fertile culms</italic></bold> 9.5–25 cm long 0.5–1.3 mm wide, erect to slightly curved, longer than leaves, trigonous, smooth. <bold><italic>Leaves</italic></bold> 6.5–22 cm long, the widest ones 1.5–3 mm wide, the uppermost leaf 1–2.4 mm wide, subcoriaceous to coriaceous, C-shape, sometimes V-shaped, the margins antrorsely scabrid. <bold><italic>Inflorescence</italic></bold> a solitary, androgynous spike, 1.7–4.8 cm × 2.3–5 mm, the (1)2–3(4) proximal-most glumes generally well-developed into setaceous bracts that exceeds the inflorescence length, long-oblong, sometimes narrowly obovate, subclavate to linear, densely flowered, with less than 15–20 pistillate flowers, ripe utricles ascendant; staminate portion 2.8–9 mm long. <bold><italic>Pistillate glumes</italic></bold> from the middle part of the spike 4–7 × 1.3–2.2 mm, with 0.3–2(2.5) mm from base to the widest point, 0.5–1.5 mm wide at half-length from the widest point to the tip, longer than the utricles, narrowly deltoid to ovate, the apex acute, herbaceous, glabrous, mostly hyaline, greenish to straw-colored, becoming brownish towards the borders, more rarely entirely pale-brownish, with narrowly hyaline margins, glabrous, 1–3 prominent central slightly-raised veins, paler than the glume, lateral veins faint restricted to the base. <bold><italic>Utricles</italic></bold> 3.2–4.9 × 0.7–1.4 mm, with 1.5–2.8 mm long from base to its widest point, 0.5–0.9 mm wide at half-length from the widest point to the tip, elliptic, subtrigonous, sometimes plano-convex, greenish to yellowish, sometimes brownish, sometimes whitish, glabrous, two prominent lateral veins, few faintly veined adaxially, sometimes inconspicous, with few slightly-raised veins to sometimes faintly veined abaxially, proximally abruptly attenuated to a stipitate-like base with 0.4–1.1 mm long and 0.2–0.4 mm wide, distally tapered into a conical conspicuous beak, distal empty portion of 0.9–1.6 mm long. <bold><italic>Achenes</italic></bold> 1.3–2.5 × 0.6–1.2 mm, with 0.5–1.9 mm long from base to the widest point, 0.5–1.1 mm wide at half-length from the widest point to the tip, oblong to elliptic, sometimes obovate, subrounded, the style sessile. <bold><italic>Rachilla</italic></bold> smooth, the exserted portion 3.1–5.1 mm long, erect, the hook 1.2–1.9 mm long, slightly bend respect to the rachilla axis. <bold><italic>Anthers</italic></bold> filament filiform, narrower than the anthers.</p></tp:treatment-sec><tp:treatment-sec sec-type="Distribution"><title>Distribution.</title><p>Tristan da Cunha archipelago in the S Atlantic Ocean, known for the islands of Tristan da Cunha, Gough, Inaccessible. Not known for the island of Nightingale.</p></tp:treatment-sec><tp:treatment-sec sec-type="Additional material studied (paratypes)"><title>Additional material studied (paratypes).</title><p>Tristan da Cunha • Gough Island, 19 Jan 1956, <italic>N.M.Wace 95</italic> (BM000574359!); • 25 Jan 1956, <italic>N.M.Wace 113</italic> (BM000574360!); • 01 Feb 2017, <italic>P.Lambdon PL#062.GI</italic> (K000863169!); • Gony Dale, 03 Jan 2010, <italic>K.Rexer-Huber KRH 18</italic> (K000818138!); • 29 Nov 2016, <italic>P.Lambdon PL#034.GI</italic> (K000863196!); • 09 Dec 2016, <italic>P.Lambdon PL#042.GI</italic> (K000863188!); • Inaccessible Island, 27 Nov 1982, <italic>N.H.Hall 184</italic> (BM000574336!); • 23 Feb 1938, <italic>E.Christophersen 2477</italic> (K000298934!); • 28 Jan 1990, <italic>Ryan 82</italic> (K!); • 19 Feb 1938, <italic>E.Christophersen 2387</italic> (K000298933!); • Tristan Island, Burntwood area, Burntwood, Dale’s Hill, 3 June 2009, <italic>R.L.Halbertsma Gremmen-T07 0114</italic> (K000649074!); • 28 Jan 1938, <italic>Y.Mejland 1379</italic> (K000298918!); • 28 Jan 1938, <italic>E.Y.Mejland 1371</italic> (K000298926!); • 13 Jan 1938, <italic>E.Christophersen &amp; Y.Mejland 1065</italic> (K000298921!); • 02 Dec 1976, <italic>N.M.Wace T32</italic>0 (K000298932!); • 19 Feb 1938, <italic>Y.Mejland 1517</italic> (K000298919!); • 07 Jan 1938, <italic>E.Christophersen &amp; Y.Mejland 516</italic> (K000298920!); • 28 Jan 1938, <italic>Y.Mejland 1368</italic> (K000298929!); • 21 Dec 1937, <italic>E.Christophersen &amp; Y.Mejland 64</italic> (K000298922!); • 13 Apr 1963, <italic>N.M.Wace T228</italic> (K000298930!); • 28 Jan 1938, <italic>Y.Mejland 1654</italic> (K000298924!); • 13 Mar 1968, <italic>N.M.Wace T168</italic> (K000298931!); • 21 Dec 1937, <italic>E.Christophersen &amp; Y.Mejland 43</italic> (K000298927!); • 28 Jan 1938, <italic>Y.Mejland 1387</italic> (K000298923!).</p></tp:treatment-sec><tp:treatment-sec sec-type="Notes"><title>Notes.</title><p>The studied populations of <italic><tp:taxon-name><tp:taxon-name-part taxon-name-part-type="genus" reg="Carex">C.</tp:taxon-name-part> <tp:taxon-name-part taxon-name-part-type="species" reg="moro-ortegae">moro-ortegae</tp:taxon-name-part></tp:taxon-name></italic> exhibited great variability in morphology and habitat (bogs, crevices, heathlands, and slopes). The observed morphological variation could be due to ecological differences, but the fragmentary information provided on the herbarium vouchers prevents the establishment of a relationship between habitat and morphology. Alternatively, it cannot be entirely discarded that these differences were the result of <italic>in situ</italic> diversification and that more than one taxon might be recognized in Tristan da Cunha. Future studies may help elucidate the situation in this archipelago.</p></tp:treatment-sec><tp:treatment-sec><!--Section generated to contain objects referenced in tp:taxon-treatment.--><fig id="F5" position="float" orientation="portrait"><object-id xmlns:xlink="http://www.w3.org/1999/xlink" content-type="doi" xlink:type="simple">10.3897/phytokeys.277.189029.figure5</object-id><object-id xmlns:xlink="http://www.w3.org/1999/xlink" content-type="arpha" xlink:type="simple">A44E582D-A03B-5B30-BDD4-3D197EBDABA0</object-id><label>Figure 5.</label><caption><p>Utricles and glumes of the studied species. <bold>A</bold>. <italic><tp:taxon-name><tp:taxon-name-part taxon-name-part-type="genus" reg="Carex">Carex</tp:taxon-name-part> <tp:taxon-name-part taxon-name-part-type="species" reg="brevicaulis">brevicaulis</tp:taxon-name-part></tp:taxon-name></italic> (Tristan da Cunha, Tristan Island, <italic>N. J. M. Gremmen T07 0495</italic>; K000649069); <bold>B</bold>. <italic><tp:taxon-name><tp:taxon-name-part taxon-name-part-type="genus" reg="Carex">C.</tp:taxon-name-part> <tp:taxon-name-part taxon-name-part-type="species" reg="donjuanii">donjuanii</tp:taxon-name-part></tp:taxon-name></italic> (Amsterdam Island, <italic>P. Noël s.n</italic>., P00790191); <bold>C</bold>. <italic><tp:taxon-name><tp:taxon-name-part taxon-name-part-type="genus" reg="Carex">C.</tp:taxon-name-part> <tp:taxon-name-part taxon-name-part-type="species" reg="haleakalensis">haleakalensis</tp:taxon-name-part></tp:taxon-name></italic> (Hawaii, Maui, <italic>J. Henrickson and R. Vogl 3894</italic>, US3090900, barcode 00436681); <bold>D</bold>. <italic><tp:taxon-name><tp:taxon-name-part taxon-name-part-type="genus" reg="Carex">C.</tp:taxon-name-part> <tp:taxon-name-part taxon-name-part-type="species" reg="dikei">dikei</tp:taxon-name-part></tp:taxon-name></italic> (Crozet Islands, <italic>M. Segonzac 40</italic>, P04343722); <bold>E</bold>. <italic><tp:taxon-name><tp:taxon-name-part taxon-name-part-type="genus" reg="Carex">C.</tp:taxon-name-part> <tp:taxon-name-part taxon-name-part-type="species" reg="erebus">erebus</tp:taxon-name-part></tp:taxon-name></italic> (Macquarie Island, <italic>R. D. Seppelt 12661</italic>, <named-content xmlns:xlink="http://www.w3.org/1999/xlink" content-type="dwc:collectionCode" xlink:title="Herbarium - The Natural History Museum" xlink:href="https://scientific-collections.gbif.org/collection/8bb3763f-955c-4791-8777-44de1996b378" xlink:type="simple">BM</named-content> 013718995); <bold>F</bold>. <italic><tp:taxon-name><tp:taxon-name-part taxon-name-part-type="genus" reg="Carex">C.</tp:taxon-name-part> <tp:taxon-name-part taxon-name-part-type="species" reg="moro-ortegae">moro-ortegae</tp:taxon-name-part></tp:taxon-name></italic> (Tristan da Cunha, Tristan Island, <italic>Y. Mejland 1654</italic>, K000298924); <bold>G</bold>. <italic><tp:taxon-name><tp:taxon-name-part taxon-name-part-type="genus" reg="Carex">C.</tp:taxon-name-part> <tp:taxon-name-part taxon-name-part-type="species" reg="moseleyana">moseleyana</tp:taxon-name-part></tp:taxon-name></italic> (Kerguelen archipelago, <italic>J.-C. Jolinon 749</italic>, P04177500); <bold>H</bold>. <italic><tp:taxon-name><tp:taxon-name-part taxon-name-part-type="genus" reg="Carex">C.</tp:taxon-name-part> <tp:taxon-name-part taxon-name-part-type="species" reg="nao-victoriae">nao-victoriae</tp:taxon-name-part></tp:taxon-name></italic> (Amsterdam Island, <italic>A. Lourteig and P. Cour 41</italic>, P04343692).</p></caption><graphic xmlns:xlink="http://www.w3.org/1999/xlink" xlink:href="phytokeys-277-241_article-189029__-g005.jpg" id="oo_1720977.jpg" position="float" orientation="portrait" xlink:type="simple"><uri content-type="original_file" xlink:type="simple">https://binary.pensoft.net/fig/1720977</uri></graphic></fig><fig id="F6" position="float" orientation="portrait"><object-id xmlns:xlink="http://www.w3.org/1999/xlink" content-type="doi" xlink:type="simple">10.3897/phytokeys.277.189029.figure6</object-id><object-id xmlns:xlink="http://www.w3.org/1999/xlink" content-type="arpha" xlink:type="simple">5EFD1309-B51D-5FB3-8D74-BB7F62B94C21</object-id><label>Figure 6.</label><caption><p>Inflorescences of the studied species. <bold>A</bold>. <italic><tp:taxon-name><tp:taxon-name-part taxon-name-part-type="genus" reg="Carex">Carex</tp:taxon-name-part> <tp:taxon-name-part taxon-name-part-type="species" reg="brevicaulis">brevicaulis</tp:taxon-name-part></tp:taxon-name></italic> (Tristan da Cunha, Tristan Island, <italic>N. J. M. Gremmen T07 0495</italic>; K000649069); <bold>B</bold>. <italic><tp:taxon-name><tp:taxon-name-part taxon-name-part-type="genus" reg="Carex">C.</tp:taxon-name-part> <tp:taxon-name-part taxon-name-part-type="species" reg="donjuanii">donjuanii</tp:taxon-name-part></tp:taxon-name></italic> (Amsterdam Island, <italic>P. Noël s.n</italic>., P00790191); <bold>C</bold>. <italic><tp:taxon-name><tp:taxon-name-part taxon-name-part-type="genus" reg="Carex">C.</tp:taxon-name-part> <tp:taxon-name-part taxon-name-part-type="species" reg="haleakalensis">haleakalensis</tp:taxon-name-part></tp:taxon-name></italic> (Hawaii, Maui, <italic>J. Henrickson and R. Vogl 3894</italic>, US3090900, barcode 00436681); <bold>D</bold>. <italic><tp:taxon-name><tp:taxon-name-part taxon-name-part-type="genus" reg="Carex">C.</tp:taxon-name-part> <tp:taxon-name-part taxon-name-part-type="species" reg="dikei">dikei</tp:taxon-name-part></tp:taxon-name></italic> (Crozet Islands, <italic>T. Lefebvre 31</italic>, P02433243); <bold>E</bold>. <italic><tp:taxon-name><tp:taxon-name-part taxon-name-part-type="genus" reg="Carex">C.</tp:taxon-name-part> <tp:taxon-name-part taxon-name-part-type="species" reg="erebus">erebus</tp:taxon-name-part></tp:taxon-name></italic> (Macquarie Island, <italic>R. D. Seppelt 12661</italic>, <named-content xmlns:xlink="http://www.w3.org/1999/xlink" content-type="dwc:collectionCode" xlink:title="Herbarium - The Natural History Museum" xlink:href="https://scientific-collections.gbif.org/collection/8bb3763f-955c-4791-8777-44de1996b378" xlink:type="simple">BM</named-content> 013718995); <bold>F</bold>. <italic><tp:taxon-name><tp:taxon-name-part taxon-name-part-type="genus" reg="Carex">C.</tp:taxon-name-part> <tp:taxon-name-part taxon-name-part-type="species" reg="moro-ortegae">moro-ortegae</tp:taxon-name-part></tp:taxon-name></italic> (Tristan da Cunha, Tristan Island, <italic>Y. Mejland 1654</italic>, K000298924); <bold>G</bold>. <italic><tp:taxon-name><tp:taxon-name-part taxon-name-part-type="genus" reg="Carex">C.</tp:taxon-name-part> <tp:taxon-name-part taxon-name-part-type="species" reg="moseleyana">moseleyana</tp:taxon-name-part></tp:taxon-name></italic> (Kerguelen archipelago, <italic>J.-C. Jolinon 749</italic>, P04177500); <bold>H</bold>. <italic><tp:taxon-name><tp:taxon-name-part taxon-name-part-type="genus" reg="Carex">C.</tp:taxon-name-part> <tp:taxon-name-part taxon-name-part-type="species" reg="nao-victoriae">nao-victoriae</tp:taxon-name-part></tp:taxon-name></italic> (Amsterdam Island, <italic>A. Lourteig and P. Cour 41</italic>, P04343692).</p></caption><graphic xmlns:xlink="http://www.w3.org/1999/xlink" xlink:href="phytokeys-277-241_article-189029__-g006.jpg" id="oo_1720978.jpg" position="float" orientation="portrait" xlink:type="simple"><uri content-type="original_file" xlink:type="simple">https://binary.pensoft.net/fig/1720978</uri></graphic></fig></tp:treatment-sec></tp:taxon-treatment>
