# Supplementary material for: Hidden diversity at the edges of maps: morphometrics of Carex sect. Uncinia (Cyperaceae) helps unravel taxonomic diversity in subantarctic and remote archipelagos
Source: PhytoKeys. 2026 Jul 21;277:241–67. doi: 10.3897/phytokeys.277.189029 (PMC13416814; doi:10.3897/phytokeys.277.189029)
Supplement: Supplementary material 3 — Supplementary tables [file phytokeys-277-241_article-189029__-s003.xlsx]

## Sheet: Table1_variables
Character abbreviation	Description (units)	C. brevicaulis	C. austrocompacta
st_l	Stem length (cm)	✓	✓
st_w	Stem width at its middle part (mm)	✓	✓
lf_l	Leaf length (cm)	✓	✓
lfu_w	Uppermost leaf width (mm)	✓	✓
lfw_w	Widest leaf width (mm)	✓	✓
sp_l	Spike length (cm)	✓	✓
spm_l	Staminate potion of the spike length (mm)	✓	✓
sp_w	Spike width at its widest point (mm)	✓	✓
gl_l	Glume length (mm)	✓	✓
gl_w	Glume width at its widest point (mm)	✓	✓
gl_lbw	Glume length from base to the widest point (mm)	✓	✓
gl_wwt	Glume width at half-length from the widest point to the tip (mm)	✓	✓
ut_l	Utricle length (mm)	✓	✓
ut_w	Utricle width at its widest point (mm)	✓	✓
ut_lbw	Utricle length from base to the widest point (mm)	✓	✓
ut_wwt	Utricle width at its widest point (mm)	–	✓
ut_dep	Utricle empty distal portion (mm)	✓	✓
ut_cpl	Utricle stipitate base length (mm)	–	✓
ut_cpw	Utricle stipitate base width (mm)	–	✓
ac_l	Achene length (mm)	✓	✓
ac_w	Achene width at its widest point (mm)	✓	✓
ac_lbw	Achene length from base to the widest point (mm)	✓	✓
ac_wwt	Achene width at half-length from the widest point to the tip (mm)	–	✓
ra_l	Exserted portion of the rachilla length (mm)	✓	✓
ho_l	Rachilla hook length (mm)	–	✓

## Sheet: Suppl_Table1_Specimens
COMPLEX	ACCEPTED SPECIES	NOMENCLATURAL TYPE OF (NAME)	NOMENCLATURAL TYPE STATUS	VOUCHER	RECOL_INFO	LOCALITY	GROUP	st_l (cm)	st_w (mm)	lf_l (cm)	lfu_w (mm)	lfw_w (mm)	sp_l (cm)	spm_l (mm)	sp_w (mm)	gl_l (mm)	gl_w (mm)	gl_lbw (mm)	gl_wwt (mm)	ut_l (mm)	ut_w (mm)	ut_lbw (mm)	ut_wwt (mm)	ut_cpl (mm)	ut_cpw (mm)	ra_l (mm)	ut_dep (mm)	ac_l (mm)	ac_w (mm)	ac_lbw (mm)	a_wwt (mm)	ho_l (mm)
brevicaulis	Carex brevicaulis		NO	NY03091287		Tristan Island	TDC	46	1.8	35	4.3	4.7	12.2	25	5.5	9.8	2.6	4	1.4	5.5	1.5	2	N/A	N/A	N/A	3.8	1.5	3	1.4	1.5	N/A	N/A
brevicaulis	Carex haleakalensis	Carex haleakalensis	PARATYPE	NY03091281		Hawaii, Maui	HAW	43	0.8	25.5	2.4	2.6	5.6	10	2.5	4.8	2.5	2	2	4.2	1.3	1.8	N/A	N/A	N/A	3	1	2.5	1.1	0.7	N/A	N/A
brevicaulis	Carex haleakalensis	Carex haleakalensis	ISOTYPE	NY03091289		Hawaii, Maui	HAW	14	0.8	15	1.5	3	3.9	6	3	4.5	1.8	2.8	1.2	4.3	1.2	2.3	N/A	N/A	N/A	2	0.8	2.6	1.1	2.2	N/A	N/A
brevicaulis	Carex delacosta		NO	NY	W.J.Eyerdam, 10583	Chile, Osorno, Cordillera de la Carpa	SA	42	1.3	43	2.2	5.2	9.5	6	4.5	4.5	1.8	2.3	1	5.7	1.4	2.1	N/A	N/A	N/A	3.6	1.8	3	1.4	1	N/A	N/A
brevicaulis	Carex delacosta		NO	NY02861783		Argentina	SA	25.5	0.6	24	2.9	3.5	9	7.5	3.5	4.2	1.5	2.1	1.2	5	1.2	2	N/A	N/A	N/A	4	1.3	3	0.8	0.3	N/A	N/A
brevicaulis	Carex delacosta		NO	US02101285	A.L.Cabrera & M.M.Job, 288	Argentina, Río Negro, Puerto Blest	SA	24.5	1	11.5	3.1	3.3	7.5	2	3	4.6	1.6	2.4	1	5.4	1.2	2.5	N/A	N/A	N/A	3.3	1.3	2.9	1	1.5	N/A	N/A
brevicaulis	Carex delacosta		NO	US02101288	D.M.Moore, 791	Falkland Islands, West Falkland, Port Stephens	SA	23	0.9	15.5	2.6	4.5	5.3	7	2.7	4.9	1.8	3.5	1.2	5.3	1.5	2.8	N/A	N/A	N/A	2.7	1.4	2.7	1.2	1.2	N/A	N/A
brevicaulis	Carex delacosta		NO	US02101289	D.M.Moore, 946	Chile, Magallanes, Ultima Esperanza, Cerro Castillo	SA	35.5	1	18.8	2.3	3.7	7.2	7	4.5	5	2.2	2.3	1.3	5.6	1.5	3	N/A	N/A	N/A	3.6	1.1	3.2	1.3	1.2	N/A	N/A
brevicaulis	Carex delacosta		NO	US02101284	D.M.Moore, 816	Falkland Islands, West Falkland, Port Stephens	SA	36.5	1.1	12	3.3	4.9	5.5	7	4.3	4.1	2	2.6	1	4.6	1.3	2.4	N/A	N/A	N/A	2.5	1.3	2.6	1.1	1.6	N/A	N/A
brevicaulis	Carex delacosta		NO	US02101286	C.E.O.Kuntze, s.n.	Chile, La Araucanía, Ercilla	SA	87	0.7	60	3.4	4.3	12	12	3	5	1.7	2.9	1.3	5.5	1.2	3.1	N/A	N/A	N/A	3.5	1.4	3.1	1.1	1.6	N/A	N/A
brevicaulis	Carex delacosta		NO	US02101310	Claude Joseph, 2677	Chile, Panguipulli	SA	40	0.9	22.5	1.6	3.2	7.5	11	3.4	4.8	2	3	1.3	4.8	1.5	2.6	N/A	N/A	N/A	2.8	1.1	3.1	1.5	1.5	N/A	N/A
brevicaulis	Carex delacosta		NO	US02101312	W.J.Eyerdam, 10643b	Chile, Valdivia, Cordillera del Alerce	SA	33.5	0.7	21	1.6	2.5	6.8	8	2.7	4.9	2	3.1	1.1	5	1.2	2.7	N/A	N/A	N/A	3.1	1.2	2.5	1.1	1	N/A	N/A
brevicaulis	Carex delacosta		NO	US02101311	ex. Herb. R.A.Philippi, s.n.	Chile, Valdivia	SA	26.5	0.8	32	2.4	2.7	8.6	8	2.5	4.9	2.2	2.8	1.2	4.9	1.1	2.7	N/A	N/A	N/A	3.5	1.2	2.8	1	1.8	N/A	N/A
brevicaulis	Carex delacosta		NO	US02101305	Claude Joseph, 3298	Chile, Cunco	SA	58	1	23	2	3.5	6	7	2.1	4.6	1.9	3	1	5.4	1.3	2	N/A	N/A	N/A	3.2	1.4	2.9	1.1	1.4	N/A	N/A
brevicaulis	Carex delacosta		NO	US02101342	W.J.Eyerdam, 10583	Chile, Osorno, Cordillera de la Carpa	SA	44	1.3	30	2.6	5	9.7	8	4.5	4.7	1.8	1.9	1.4	6	1.5	3.2	N/A	N/A	N/A	3.4	1.8	3	1.2	1.1	N/A	N/A
brevicaulis	Carex delacosta		NO	US02101304	O.Butchien, 144	Bolivia, San Carlos de Bariloche, (Nahuelhuapi)	SA	64.5	1.1	34.5	1.6	3.6	13.4	13	2.8	4.5	2	3	1.4	5	1.2	2.7	N/A	N/A	N/A	3.4	1.1	2.7	1.1	1.2	N/A	N/A
brevicaulis	Carex delacosta		NO	US02101299	O.Butchien, s.n.	Chile, Valdivia	SA	57	1	42	2.4	3.1	10.2	8	2.3	4.3	1.8	2.5	1.2	5.7	1.2	3.7	N/A	N/A	N/A	2.8	1.4	3	1	1.5	N/A	N/A
brevicaulis	Carex delacosta		NO	K	J.L.Morrison, 17643	Chile, Valdivia, Osorno	SA	22.5	1.1	20	1	3.4	6.3	4	3	5	1.7	2.7	1.2	5.5	1.5	2.7	N/A	N/A	N/A	3.2	1.3	2.8	1.3	1.2	N/A	N/A
brevicaulis	Carex delacosta		NO	K	D.M.Moore, 946	Chile, Magallanes, Última Esperanza	SA	37.2	1	24	2.4	5.1	5.2	6.5	3.1	5	1.6	2.9	1.1	5.3	1.1	3.1	N/A	N/A	N/A	2.7	1.5	2.9	1.2	1.8	N/A	N/A
brevicaulis	Carex delacosta		NO	K	Bridges, 822(a)	Chile, Valdivia	SA	24	0.6	32.4	2	2.7	7.8	6	2.8	5	2	2.5	1.1	5.4	1.2	3.1	N/A	N/A	N/A	3.5	1.3	3	1.1	1.8	N/A	N/A
brevicaulis	Carex delacosta		NO	K	Bridges, 822(b)	Chile, Cordillera de la costa	SA	14	0.7	28	0.6	2.2	8.2	6.2	2.9	4.3	1.8	2.5	1.1	5.3	1.1	3	N/A	N/A	N/A	3.2	1.3	3	0.9	1.8	N/A	N/A
brevicaulis	Carex delacosta	Uncinia macloviana	ISOTYPE	K	Bridges, 822(c)	Chile	SA	31	0.8	31.5	1.6	2.3	8.5	6.5	3	4.3	1.6	1.7	1.1	5.5	1.3	3.2	N/A	N/A	N/A	3.1	1.3	3.1	1.2	2	N/A	N/A
brevicaulis	Carex delacosta		NO	K	Lechler, 1458	Chile	SA	21	0.8	27	2.4	3.8	7	10	3	4.5	1.6	2.2	1.1	5.6	1.3	3.2	N/A	N/A	N/A	2.8	1.5	2.9	1.1	1.8	N/A	N/A
brevicaulis	Carex delacosta		NO	K000649871	R.Upson, MSB-FI 56	Argentina, Falklands, East Falkland, Fitzroy, Island Harbour	SA	35	1.5	24	2.4	3.7	5	2.5	3	4.2	1.7	2.5	1.2	5	1.3	2.5	N/A	N/A	N/A	3	1.1	2.8	1.2	1.9	N/A	N/A
brevicaulis	Carex delacosta		NO	K000367890	R.Lewis, RL1897	Argentina, Falklands, West Falkland, Purvis House	SA	35.5	1	38	0.9	4.8	6.2	6	2.9	4.6	1.7	3	1.2	5.3	1.4	3.1	N/A	N/A	N/A	2.8	1.2	3	1.3	2	N/A	N/A
brevicaulis	Carex delacosta		NO	K000367889	D.M.Moore, 791	Argentina, Falklands, West Falkland, Port Stephens	SA	22.5	0.9	20.5	1.4	4.2	4.1	4.5	2.5	4.5	2	2.7	1.2	5	1.4	3	N/A	N/A	N/A	2.8	1.4	2.8	1.2	1.9	N/A	N/A
brevicaulis	Carex delacosta		NO	K000367891	D.M.Moore, 865	Argentina, Falklands, West Falkland, Hill Cove	SA	8	1.3	20.5	2	4.4	5.5	5	3.5	4.5	1.5	2.9	1	5.2	1.3	3.1	N/A	N/A	N/A	3	1.5	3	1.3	2	N/A	N/A
brevicaulis	Carex delacosta		NO	K000367887	E.Vallentin s.n.	Argentina, Falklands, West Falkland	SA	12	1	15	0.7	3.5	4	6	3	3.8	1.7	2.5	1.1	4.5	1.4	2.5	N/A	N/A	N/A	2.4	1.3	2.6	1.2	1.7	N/A	N/A
brevicaulis	Carex brevicaulis		NO	K000649075	N.J.M.Gremmen, Gremmen-T07 0377	Tristan Island	TDC	32	0.8	44	1.1	4.7	9.8	12	4	5.2	1.6	3.1	1.1	4.5	1.3	2.5	N/A	N/A	N/A	2.4	1.2	2.3	1.1	1.5	N/A	N/A
brevicaulis	Carex brevicaulis		NO	K000679027	A.Rosler et al., TDC-1-AR	Tristan Island	TDC	45	2	33	1.5	5	8	10	6	8.8	2.6	4.5	1.6	5.5	1.8	2.9	N/A	N/A	N/A	2.5	1.5	2.5	1.5	1.8	N/A	N/A
brevicaulis	Carex brevicaulis		NO	K000298911	E.Christophersen, 459	Tristan Island	TDC	45	0.9	76	3.6	5.3	18	13	4.2	5.5	2	3	1.1	5.2	1.5	2.8	N/A	N/A	N/A	3	1.5	2.5	1.3	1.8	N/A	N/A
brevicaulis	Carex brevicaulis		NO	K000384664	W.G.Milne, s.n.	Tristan Island	TDC	13.5	0.8	39	1.8	4.3	10.6	11	4	6.6	2	4.2	1.1	4.8	1.4	2.5	N/A	N/A	N/A	2.1	1.5	2.5	1.3	1.5	N/A	N/A
brevicaulis	Carex donjuanii	Uncinia rigida	SYNTYPE	K000960342	G. de l'Isle, 7 (14 Nov 1974)	Saint Paul	ASP	7	1	21.5	3.4	3.7	5.5	7	4	6.3	1.9	3	1	5.5	1.5	2.9	N/A	N/A	N/A	2.7	1.5	3	1.3	2.1	N/A	N/A
brevicaulis	Carex haleakalensis	Carex haleakalensis	PARATYPE	BISH1011028		Hawaii, Maui	HAW	27.5	1.1	24.5	1.6	2.3	4.8	9.3	2.9	4.4	1.9	2.3	1.5	4.4	1.3	2.8	N/A	N/A	N/A	3	0.7	2.6	1.1	1.8	N/A	N/A
brevicaulis	Carex donjuanii		NO	P04343666	E.Aubert de la Rue, s.n.	Amsterdam	ASP	24	1.4	17.5	4.1	3.7	7	10	5.4	6.9	2.1	3.3	1.5	6.3	2	3.7	N/A	N/A	N/A	3.1	1.9	3.2	1.35	1.4	N/A	N/A
brevicaulis	Carex brevicaulis		NO	P04177535		Tristan Island	TDC	61	1.7	40	5	5	12	12	7.6	9.5	2.5	5.2	1.8	5.4	1.7	2.8	N/A	N/A	N/A	3.8	1.9	2.3	1.3	1.7	N/A	N/A
brevicaulis	Carex donjuanii		NO	P04343672	J.C.Jolinon, 872	Amsterdam, du Cyclope au Faux Sommet	ASP	29	1.3	35	5.2	5.2	9.5	13	8.6	7.9	2.2	3.5	1.7	6.6	1.8	3.3	N/A	N/A	N/A	3.1	2.2	3.1	1.5	1.5	N/A	N/A
brevicaulis	Carex donjuanii		NO	P04343671	J.C.Jolinon, 972	Amsterdam, Sommet du Mont Fernand	ASP	21	1.5	17	4	5.1	7	12	7.5	8.2	2	4.4	1.4	6.2	1.9	3.4	N/A	N/A	N/A	3.2	1.8	3.1	1.7	1.8	N/A	N/A
brevicaulis	Carex donjuanii		NO	P04343677	J.C.Jolinon, 1025	Amsterdam, Versant des Taureaux Sauvages	ASP	32	1.7	34	2.6	4.9	8.5	10	7.9	7.5	2.3	3.5	1.4	6	2	2.9	N/A	N/A	N/A	3.9	1.7	2.7	1.5	1.6	N/A	N/A
brevicaulis	Carex donjuanii		NO	P04343676	J.C.Jolinon, 1175	Amsterdam, La Caldeira	ASP	10	1.1	6	3.6	3.6	3	8.2	5.3	5.6	2.1	2.5	1.3	4.8	1.7	2.6	N/A	N/A	N/A	3	1.2	2.7	1.4	1.4	N/A	N/A
brevicaulis	Carex donjuanii		NO	P04343664	M.Aubert, s.n.	Amsterdam	ASP	15	2	8	2	5	4	4	5.8	5.7	2.3	3	1.3	5.3	1.7	3.1	N/A	N/A	N/A	2.9	1.7	3	1.4	1.9	N/A	N/A
brevicaulis	Carex donjuanii		NO	P04343669	M.Aubert, s.n.	Amsterdam	ASP	51	1.5	33	3.6	5	7	12	3.8	7.3	2.2	3.6	1.3	5.7	1.8	3.4	N/A	N/A	N/A	3.6	1.9	3.4	1.3	1.5	N/A	N/A
brevicaulis	Carex donjuanii		NO	P04343673	P.Noel, 94	Saint Paul	ASP	18	0.9	14	2.2	4.2	5.5	11	5.5	6.8	1.7	3.5	1.4	5.7	1.7	3.4	N/A	N/A	N/A	2.4	1.8	3	1.4	1.6	N/A	N/A
brevicaulis	Carex brevicaulis		NO	BM000574323		Innaccesible Island	TDC	56	1.8	53	2.6	4.5	9.5	10	7.2	8.3	2.5	3.6	1.5	5.6	1.7	2.8	N/A	N/A	N/A	2.8	1.8	2.5	1.2	1.4	N/A	N/A
brevicaulis	Carex brevicaulis		NO	BM000574362		Gough Island	TDC	27	1.2	37	2.5	4.6	10.4	11.8	5.5	7.2	2.2	3.4	1.3	5.3	1.4	2.9	N/A	N/A	N/A	2.4	1.7	2.2	1.2	1.3	N/A	N/A
brevicaulis	Carex delacosta		NO	K	M.F.Gardner & S.G.Knees, 4076	Chile, Valdivia	SA	32.25	0.8	30.5	2.3	3.35	6.35	6.75	2.9	5.15	1.575	3.25	1.3	5.65	1.2	2.55	N/A	N/A	N/A	2.3	1.65	2.65	1.05	1.55	N/A	N/A
brevicaulis	Carex brevicaulis		NO	K000649069	N.J.M.Gremmen, Gremmen-T07 0495	Tristan Island	TDC	29	1.35	30.25	3.3	4.6	9.35	14.25	5.15	8.4	2.15	3.7	1.15	5.2	1.55	2.2	N/A	N/A	N/A	3.45	1.7	2.5	1.3	1.25	N/A	N/A
brevicaulis	Carex brevicaulis		NO	K000863176	P.Lambdon, PL#055.GI	Gough Island	TDC	40.5	1.8	45	2.1	4	11	12.4	4.1	5.8	2	2.6	1.8	5.35	1.3	2.9	N/A	N/A	N/A	2.6	1.5	2.55	1.2	1.4	N/A	N/A
brevicaulis	Carex brevicaulis		NO	BM000574339		Innaccesible Island	TDC	31	1.4	46	3.3	3.5	9	9.4	5.8	7.3	2.4	2	1.5	5	1.6	2.7	N/A	N/A	N/A	2.3	1.4	2.4	1.4	1.2	N/A	N/A
brevicaulis	Carex brevicaulis		NO	BM000574357		Gough Island	TDC	37	1.1	45	3.3	4.5	16	20.2	4.2	6.1	2.3	3.6	1.5	4.9	1.5	2.6	N/A	N/A	N/A	2.4	1.4	2.1	1.3	1	N/A	N/A
brevicaulis	Carex brevicaulis		NO	BM000574332		Gough Island	TDC	32	0.8	40	1.3	4	9	9.4	4.3	5.9	2	3	1.6	4.3	1.4	2.2	N/A	N/A	N/A	2.8	1.2	2.4	1.2	1.2	N/A	N/A
brevicaulis	Carex brevicaulis		NO	BM000574347		Tristan Island	TDC	33.5	1.3	38	5.3	5.7	11.2	13.3	5.7	5.7	2.4	3.4	1.4	4.8	1.5	2.2	N/A	N/A	N/A	3.2	1.7	2.3	1.15	1.2	N/A	N/A
brevicaulis	Carex brevicaulis		NO	BM000574321		Tristan Island	TDC	34	1	46	3	4	9.5	7.4	3.8	6.5	2	4	1.4	4.9	1.5	2.5	N/A	N/A	N/A	1.8	1.7	2.1	1.1	1	N/A	N/A
brevicaulis	Carex haleakalensis	Carex haleakalensis	HOLOTYPE	US00436681		Hawaii, Maui	HAW	12	0.75	20	2.35	3.95	3.95	5.1	2.55	4.05	1.8	2.35	1.3	3.95	1.2	2.1	N/A	N/A	N/A	2.05	0.8	2.15	1	1.6	N/A	N/A
brevicaulis	Carex haleakalensis	Carex haleakalensis	PARATYPE	US01076792		Hawaii, Maui	HAW	30.5	0.725	21.5	2.675	3.35	4.95	6.225	2.575	4.25	2.3	2.5	1.475	4.275	1.3	2.4	N/A	N/A	N/A	2.8	0.925	2.525	1.25	1.1	N/A	N/A
brevicaulis	Carex haleakalensis	Carex haleakalensis	PARATYPE	US01052822		Hawaii, Maui	HAW	17	0.8	10	2.35	3.1	3	3.6	2.95	3.95	1.95	2.15	1.45	4.15	1.45	2.15	N/A	N/A	N/A	2.45	0.85	2.5	1.25	1.4	N/A	N/A
brevicaulis	Carex donjuanii		NO	P00790191	P.Nöel, s.n.	Amsterdam	ASP	25	1.2	11	2.3	4.3	5	6.3	4.2	7.8	2.9	3.6	1.4	5	1.5	2.3	N/A	N/A	N/A	3	1.3	2.9	1.2	1.3	N/A	N/A
austrocompacta	Carex dikei		NO	P04343720	M.Aubert, 26	Crozet, Ile de la Possession, Vallés des Branloires	CRZ-MPE	14.5	1.4	15.5	2.5	4.5	3	4.9	8.5	8	2	1.5	1.5	5.5	1.5	2.8	0.9	1.3	0.7	4.9	1.4	2.6	1.1	1.3	1	2.1
austrocompacta	Carex dikei		NO	P04343716	M.Aubert, 27	Crozet, Ile de la Possession	CRZ-MPE	5.5	1.2	6	2.6	4.4	2.5	6.3	7.1	6.5	2	1	1.3	4.6	1.5	2	1	1	0.5	4.5	1.3	2.5	1.2	1.3	1	1.5
austrocompacta	Carex dikei		NO	P04343760	M.Segonzac, 82	Crozet, Ile de l'Est	CRZ-MPE	9.5	1	7	2.1	3.2	2.1	4.9	7.8	6.5	2	1.6	1.3	4.6	1.5	2.1	1	0.6	0.4	3.8	1	2.5	1	1.3	0.9	2
austrocompacta	Carex dikei		NO	P04343724	M.Segonzac, 32	Crozet, Ile de la Possession	CRZ-MPE	12.5	1	9	2.6	3	2.4	6	6.5	6.2	2	1.4	1.4	4.4	1.7	2	1.1	0.6	0.5	4.2	1.7	2.8	1.2	1.4	1.1	1.5
austrocompacta	Carex dikei		NO	P04343726	M.Segonzac, 33	Crozet, Ile de la Possession	CRZ-MPE	24	1	14	2.2	3.4	3.5	6.7	8	6.2	2	1.6	1.3	5.5	1.7	2.5	1.1	0.7	0.5	5	2.1	2.5	1.1	1.4	1	1.6
austrocompacta	Carex dikei		NO	P04343722	M.Segonzac, 40	Crozet, Ile de la Possession	CRZ-MPE	11	1.3	18	2.4	4	2.8	6.3	8	7	2.4	1.3	1.5	6.1	1.6	3.3	1	1	0.5	4.5	1.3	2.1	1.4	1.3	1.2	2.1
austrocompacta	Carex dikei		NO	P04343761	Hebrard, s.n.	Crozet, Ile de l'Est	CRZ-MPE	18	1	15	2.7	3	3.1	6	8.6	7.5	2	1.1	1.2	5.1	1.4	2.7	1	1.1	0.3	4.9	1.8	2.8	1.5	1.5	1.2	1.6
austrocompacta	Carex dikei		NO	P04343713	A.Lourteig, 2420	Crozet, Ile de la Possession, Port Alfred	CRZ-MPE	13	1.1	10.5	2.5	3.4	3.3	6.4	8.8	7	2.4	1.7	1.5	5.7	1.9	2.6	1.3	0.9	0.6	4.9	1.9	2.8	1.1	1.5	1	1.2
austrocompacta	Carex dikei		NO	P04343725	A.Lourteig, 2437	Crozet, Ile de la Possession	CRZ-MPE	14	1	14.5	2.2	2.9	2.6	5.2	5.9	6.6	2.3	1.5	1.4	5.9	1.6	2.9	1.2	0.8	0.5	4.9	1.7	2.7	1.2	1.4	1.1	1.6
austrocompacta	Carex dikei		NO	P02433229	T.Lefebvre, 17	Crozet, Ile de la Possession, Base Alfred Faure	CRZ-MPE	7.5	1	8.5	2.9	3.7	2.6	6.5	6.1	6.1	2.5	1.5	1.5	5.4	1.7	2.5	1	0.9	0.5	4.8	1.6	2.5	1.1	1.2	1	1.6
austrocompacta	Carex dikei		NO	P02433243	T.Lefebvre, 31	Crozet, Ile de la Possession, Pointe Basse	CRZ-MPE	12	1	16	2.4	3.5	3.4	5.4	7.5	6.7	2	1.6	1.3	5.3	1.5	2.5	0.9	0.9	0.4	5	1.5	2.7	1.3	1.2	1.1	1.5
austrocompacta	Carex dikei		NO	P02433265	T.Lefebvre, 53	Crozet, Ile de la Possession, La Perouse	CRZ-MPE	11.5	0.9	7.5	1.4	2.8	2.5	6.6	6.2	6.1	2.5	1.3	1.55	5.2	1.6	2.4	1.1	0.6	0.4	5.1	2	2.2	1	1.3	0.9	1.7
austrocompacta	Carex dikei		NO	P04177498	B.J.Hurtley, 2065	Marion Island	CRZ-MPE	15	1.1	19	2.4	3.1	3.3	4.4	8.4	7.2	2.2	1.3	1.4	5.9	1.5	3	1	1.1	0.5	5.1	2	1.7	0.55	0.9	0.6	1.5
austrocompacta	Carex moseleyana		NO	P02432564	R.C.Winkworth & F.Hennion, 16	Kerguelen, Ile Australia	KER	5.5	1	8	2	2.4	1.9	5.7	4.2	4.5	1.75	1.1	1	4.5	1.1	2.3	0.7	0.7	0.4	3.7	1.75	2.1	0.8	1.1	0.7	1.7
austrocompacta	Carex moseleyana		NO	P04177490	A.Lourteig & P.Cour, 379	Kerguelen, Ile Foch	KER	5.5	0.7	1.6	3.5	2.5	1.5	4.5	5.5	5.5	2	1.4	1.2	4.9	1	2.8	0.8	1	0.25	3.7	1.4	2.1	1.2	1.3	1.1	1.7
austrocompacta	Carex moseleyana		NO	P04177501	J.C.Jolinon, 743 (DM)	Kerguelen, Plaine Ampere	KER	6.8	0.8	8	1.7	2.2	2.1	3.2	4.6	6.6	2	2.3	1.3	5.2	1.3	2.3	0.8	0.7	0.3	4.7	1.4	2.4	1.2	1.3	1	1.8
austrocompacta	Carex moseleyana		NO	P04177500	J.C.Jolinon, 749	Kerguelen, Péninsule Rallier du Baty	KER	5	0.9	5.5	1.4	2.3	1.5	3.3	5.5	5.7	1.9	1.1	1.4	5	1.3	2.4	1	1.6	0.4	3.6	1.5	2.3	1.2	1.2	1	1.2
austrocompacta	Carex moseleyana		NO	P00790469	B. de Reviers, 337	Kerguelen	KER	13	0.9	11	1.8	2.5	2.1	9.7	5.5	4.8	2.1	0.8	1.6	4.9	1.4	2.4	0.8	1.2	0.8	4.2	1.35	2.6	1.2	0.9	1.1	2.1
austrocompacta	Carex nao-victoriae	Carex nao-victoriae	ISOTYPE	P04343690	A.Lourteig & P.Cour, 41	Amsterdam	ASP	13	0.8	23	1.7	3	3	6.2	5.6	5.5	1.8	1.8	1.3	5	1.3	2.2	1	0.9	0.5	5.1	1.4	2.7	1.15	1.3	1	1.7
austrocompacta	Carex nao-victoriae	Carex nao-victoriae	ISOTYPE	P04343691	A.Lourteig & P.Cour, 41	Amsterdam	ASP	13	0.6	33	1.2	2.5	3.4	5.8	5.2	5.3	1.5	1.9	1.25	5.3	1.1	2.5	0.7	1	0.3	5.5	1.2	2.8	1.1	1	1	1.2
austrocompacta	Carex nao-victoriae	Carex nao-victoriae	ISOTYPE	P04343695	A.Lourteig & P.Cour, 41	Amsterdam	ASP	15	0.75	38	1.4	2.1	3.3	6.5	4.8	5.5	1.9	1.8	1.2	5	1.2	2.4	0.7	0.9	0.3	6	1.3	2.8	1.2	1	1	1.8
austrocompacta	Carex nao-victoriae	Carex nao-victoriae	HOLOTYPE	P04343692	A.Lourteig & P.Cour, 41	Amsterdam	ASP	15	0.7	38	1.25	2.7	3.2	7	4.7	5.2	1.9	1.5	1.2	5.3	1.3	2.3	0.9	1.1	0.3	6.3	1.4	2.5	1.2	1.2	1.1	2.1
austrocompacta	Carex nao-victoriae	Carex nao-victoriae	PARATYPE	P04343689	J.C.Jolinon, 967	Amsterdam	ASP	17	0.8	25	1.1	2.7	2.8	5.5	4.3	5.3	2	1	1.3	5.3	1.3	2.7	0.85	0.7	0.5	5.9	1.5	2.3	1.4	1.1	0.8	1.8
austrocompacta	Carex nao-victoriae	Carex nao-victoriae	PARATYPE	P04343684	J.C.Jolinon, 905	Amsterdam	ASP	11	0.8	14	0.9	2	2.4	7.3	4.5	5.3	2.2	0.8	1.1	4.9	1.4	2	0.9	1.7	0.4	5.7	1.4	2.5	1.1	1.3	1	2
austrocompacta	Carex nao-victoriae	Carex nao-victoriae	PARATYPE	P04343685	A.Lourteig & P.Cour, 26	Amsterdam	ASP	10	0.8	12	1.2	2.2	2.8	7.5	4.2	5.4	1.9	1.4	1.2	5.3	1.3	2.6	0.8	1	0.3	6	1.4	2.3	0.9	1.2	0.8	1.5
austrocompacta	Carex moro-ortegae	Carex moro-ortegae	PARATYPE	BM000574336	H.N.Hall, 184	Innaccesible Island	TDC	16	0.8	11	1.4	2.1	2.8	8.5	3.7	5.6	1.6	1	1.1	4.8	1.2	2.3	0.8	1	0.3	4	1.3	2.3	0.8	1.3	0.6	1.4
austrocompacta	Carex moro-ortegae	Carex moro-ortegae	PARATYPE	BM000574359	N.M.Wace, 95	Gough Island	TDC	12	0.8	11	1.1	2.3	3.5	7.2	4.1	5.7	1.5	1	1	4.7	0.9	2.4	0.7	1	0.2	4	1.25	2.3	0.8	1	0.7	1.5
austrocompacta	Carex moro-ortegae	Carex moro-ortegae	PARATYPE	BM000574360	N.M.Wace, 113	Gough Island	TDC	13.5	0.9	8	1.9	3	2.4	6.5	4.2	6.3	1.8	1.3	1	4.4	1.2	1.8	0.9	0.8	0.4	3.7	1.7	3.1	1.2	1.5	1	1.7
austrocompacta	Carex dikei		NO	K	Zinderen Bakker, 1209	Marion Island	CRZ-MPE	13	1.3	10	2.3	3.2	3	4.5	8	8	2.2	1.5	1.3	6	1.6	2.9	0.95	0.5	0.4	5.5	0.95	1.3	0.95	0.5	0.8	1.3
austrocompacta	Carex moro-ortegae	Carex moro-ortegae	PARATYPE	K000298934	E.Christophersen, 2477	Innaccesible Island	TDC	10.5	0.8	7.5	2.2	2.4	1.7	2.8	3.8	4.1	1.5	0.4	1.1	3.6	1	1.6	0.5	0.9	0.3	3.3	1.6	2	0.7	1.5	0.5	1.4
austrocompacta	Carex moro-ortegae	Carex moro-ortegae	PARATYPE	K	Ryan, 82	Innaccesible Island	TDC	17	0.85	6.5	1.7	2.2	2.2	7.2	3	5	1.9	0.3	0.5	4.6	0.9	2.5	0.5	0.8	0.3	3.6	1.3	2.1	1	1.4	0.8	1.3
austrocompacta	Carex moro-ortegae	Carex moro-ortegae	PARATYPE	K000649074	Gremmen, T07-0114	Tristan Island	TDC	22	0.9	20	1.8	2.2	4.8	7.5	3.6	5.7	1.6	1	1.1	4.8	1.1	2.8	0.8	1.1	0.3	4.5	1.4	2.3	0.8	1.4	0.7	1.6
austrocompacta	Carex moro-ortegae	Carex moro-ortegae	PARATYPE	K000863169	P.Lambdon, PL#062.GI	Gough Island	TDC	12.5	1.3	10	2.2	2.3	3.1	6.2	3.9	6.8	1.5	0.5	1.1	4.9	1	2.2	0.7	0.7	0.3	4.4	1.8	3	1.4	1.1	1.25	1.6
austrocompacta	Carex dikei		NO	K	Rand, 3519	Marion Island	CRZ-MPE	11	0.9	10.5	2.5	3.2	3.2	4.1	7.5	8.7	2.8	1.7	1.5	6.1	1.8	2.6	1.7	0.8	0.4	5.4	1.2	2.1	1.05	0.9	0.9	1.6
austrocompacta	Carex moro-ortegae	Carex moro-ortegae	PARATYPE	K000298918	Y.Mejland, 1379	Tristan Island	TDC	15	1	9.5	2	2.1	2.4	5.1	4.3	5.8	1.4	1.5	0.5	4	1.2	1.8	0.7	0.6	0.3	4	1.6	2.1	0.8	1	0.75	1.4
austrocompacta	Carex moro-ortegae	Carex moro-ortegae	PARATYPE	K000298926	Y.Mejland, 1371	Tristan Island	TDC	24	0.6	19	1.7	1.7	3.1	8	3.3	5.2	1.5	1.7	0.85	4.8	0.9	2.4	0.7	0.9	0.3	3.5	1.3	2	0.6	1	0.5	1.9
austrocompacta	Carex moro-ortegae	Carex moro-ortegae	PARATYPE	K000298921	E.Christophersen & Y.Mejland, 1065	Tristan Island	TDC	14	1	10	2.4	2.5	3	6.2	2.3	7	1.9	2.5	1.1	4.2	0.9	2.1	0.6	0.6	0.35	3.6	1.15	2.4	1	1.35	0.9	1.8
austrocompacta	Carex moro-ortegae	Carex moro-ortegae	PARATYPE	K000818138	K.Rexer-Huber, KRH18	Gough Island	TDC	12	0.9	13	2.2	2.9	3.3	9	4.2	6	2	1.3	1.25	4.25	1.2	2	0.7	0.6	0.4	4.1	1.1	2.2	0.85	1.2	0.8	1.6
austrocompacta	Carex moro-ortegae	Carex moro-ortegae	PARATYPE	K000298932	N.M.Wace, T320	Tristan Island	TDC	14	0.7	8.5	1.4	1.8	2.4	6.5	3	4.7	1.4	1.4	0.8	4.2	1.1	2.05	0.8	0.7	0.3	3.6	1.25	2.3	0.9	1.2	0.8	1.5
austrocompacta	Carex moro-ortegae	Carex moro-ortegae	PARATYPE	K000863188	P.Lambdon, PL#042.GI	Gough Island	TDC	11	0.9	15	1.7	2.2	3.5	6	3.8	6.5	2.2	0.75	1.5	4.5	1.3	1.8	0.9	0.95	0.4	4.7	1.1	2.05	0.9	1.1	0.75	1.2
austrocompacta	Carex moro-ortegae	Carex moro-ortegae	PARATYPE	K000298919	Y.Mejland, 1517	Tristan Island	TDC	19	0.9	9	1.8	2.1	2.5	5.7	4.9	4.8	1.8	1.3	1.15	4.1	1.1	1.9	0.9	0.5	0.3	3.15	0.9	2	1	1.1	0.7	1.8
austrocompacta	Carex moro-ortegae	Carex moro-ortegae	PARATYPE	K000298920	E.Christophersen & Y.Mejland, 516	Tristan Island	TDC	21	0.95	13	1.4	1.7	3.3	6.5	4	4.3	1.9	1.2	1.1	3.2	1.3	1.5	0.8	0.7	0.3	4.2	1.25	2.2	0.9	1.3	0.75	1.7
austrocompacta	Carex moro-ortegae	Carex moro-ortegae	PARATYPE	K000298929	Y.Mejland, 1368	Tristan Island	TDC	12	0.9	11	1.85	2	2.2	6.2	4.1	5.9	1.7	0.8	1	4.5	1	1.9	0.65	0.7	0.3	5	1.9	2.6	1.15	1.5	1	1.6
austrocompacta	Carex dikei		NO	K	B.T.Hurtley, 2065	Marion Island	CRZ-MPE	9	1.1	12	2.6	3	2.3	5.8	6.7	7	2.4	1.3	1.6	5.7	1.7	2.8	1.2	0.9	0.5	5.1	1.1	2.3	1	1.9	0.9	1.5
austrocompacta	Carex moro-ortegae	Carex moro-ortegae	PARATYPE	K000298922	E.Christophersen & Y.Mejland, 64	Tristan Island	TDC	15	0.7	12	1.6	2	2.7	5.1	3.4	5.1	1.55	0.75	1.1	4.1	1.15	1.95	0.8	0.55	0.2	5.05	1.1	1.95	0.9	1.25	0.8	1.7
austrocompacta	Carex moro-ortegae	Carex moro-ortegae	PARATYPE	K000298930	N.M.Wace, T228	Tristan Island	TDC	9.5	0.7	6.5	1.8	2.2	2.2	6	4	5.8	2.2	0.8	1.3	3.8	1.4	1.5	0.75	0.6	0.4	3.7	1.2	2.1	0.9	0.6	0.85	1.5
austrocompacta	Carex moro-ortegae	Carex moro-ortegae	PARATYPE	K000298924	Y.Mejland, 1654	Tristan Island	TDC	17	1	8	1.9	2.4	2.5	6.7	5	6	1.5	0.9	0.75	4.3	1	1.9	0.7	0.7	0.3	3.6	1.2	1.9	0.8	1.1	0.7	1.6
austrocompacta	Carex moro-ortegae	Carex moro-ortegae	PARATYPE	K000298931	N.M.Wace, T168	Tristan Island	TDC	16	0.8	9	2.2	2.8	2.7	6.7	4.6	4	1.6	0.7	1.1	3.7	1	1.8	0.85	0.4	0.3	4.1	1.1	2.5	0.9	1.35	0.75	1.4
austrocompacta	Carex moro-ortegae	Carex moro-ortegae	PARATYPE	K000298933	E.Christophersen, 2887	Innaccesible Island	TDC	25	0.7	16	1.4	1.7	2.1	4.5	2.5	4.5	2	0.65	1.1	4.4	1.3	2	0.85	0.6	0.35	4	1.1	2.4	0.9	1.3	0.75	2.1
austrocompacta	Carex erebus		NO	K	N.R.Laird, 176-179	Macquarie	ATP-MAQ	5.5	0.6	7.5	1.5	2.4	1.6	6.2	4.5	4.7	1.9	1.4	1.3	4.4	1.1	2.1	0.7	0.1	0.1	4.8	1.6	1.9	0.8	1.1	0.7	1.6
austrocompacta	Carex moro-ortegae	Carex moro-ortegae	PARATYPE	K000298927	E.Christophersen & Y.Mejland, 43	Tristan Island	TDC	17	0.7	11.5	1.6	2.2	3.2	6.6	4.5	5.5	1.4	1.4	1	4	0.9	1.6	0.8	0.5	0.4	3.6	1.3	1.9	0.9	1	0.7	1.6
austrocompacta	Carex moro-ortegae	Carex moro-ortegae	PARATYPE	K000298923	Y.Mejland, 1387	Tristan Island	TDC	18	0.6	14	1	1.5	3.1	8	3.2	4.6	1.35	1.3	1.1	4.1	0.9	2.15	0.7	0.9	0.3	3.6	1.2	2.4	1.2	1.2	1.1	1.8
austrocompacta	Carex moro-ortegae	Carex moro-ortegae	PARATYPE	K000863196	P.Lambdon, PL#034.GI	Gough Island	TDC	12	0.5	22	1.4	1.8	2.6	7.5	3.5	5.4	1.4	1.2	1.1	4.5	0.7	2.1	0.5	1	0.2	3.8	1.3	2.5	0.8	1.3	0.7	1.8
austrocompacta	Carex erebus		NO	K	D.R.Given, 9382	Campbell Island	ATP-MAQ	6.5	0.5	13	1.2	1.5	2.2	7	3.2	4.8	1.75	1	1.5	4.6	0.9	2.15	0.65	0.5	0.25	4	1.3	2.5	0.8	1.3	0.7	1.8
austrocompacta	Carex erebus		NO	BM013718995	R.D.Seppelt, 12261	Macquarie	ATP-MAQ	5	0.5	8	2	2.3	2.2	7.1	5	5.2	1.4	1.6	0.9	4.7	0.9	2	0.6	1	0.3	4.5	1.4	2.1	0.8	1.2	0.7	1.8
austrocompacta	Carex nao-victoriae		NO	P04343678	G. de l'Isle, 34 (23 Dec 1874)	Amsterdam	ASP	N/A	N/A	N/A	N/A	N/A	N/A	N/A	N/A	N/A	N/A	N/A	N/A	N/A	N/A	N/A	N/A	N/A	N/A	N/A	N/A	N/A	N/A	N/A	N/A	N/A
austrocompacta	Carex nao-victoriae		NO	P04343679	G. de l'Isle, 34 (23 Dec 1874)	Amsterdam	ASP	N/A	N/A	N/A	N/A	N/A	N/A	N/A	N/A	N/A	N/A	N/A	N/A	N/A	N/A	N/A	N/A	N/A	N/A	N/A	N/A	N/A	N/A	N/A	N/A	N/A
austrocompacta	Carex nao-victoriae		NO	P04343683	J.C.Jolinon, 920	Amsterdam	ASP	N/A	N/A	N/A	N/A	N/A	N/A	N/A	N/A	N/A	N/A	N/A	N/A	N/A	N/A	N/A	N/A	N/A	N/A	N/A	N/A	N/A	N/A	N/A	N/A	N/A
austrocompacta	Carex nao-victoriae		NO	P04343681	E.Aubert de la Rue, s.n.	Amsterdam	ASP	N/A	N/A	N/A	N/A	N/A	N/A	N/A	N/A	N/A	N/A	N/A	N/A	N/A	N/A	N/A	N/A	N/A	N/A	N/A	N/A	N/A	N/A	N/A	N/A	N/A
austrocompacta	Carex nao-victoriae		NO	P04343694	J.P.Roux, s.n.	Amsterdam	ASP	N/A	N/A	N/A	N/A	N/A	N/A	N/A	N/A	N/A	N/A	N/A	N/A	N/A	N/A	N/A	N/A	N/A	N/A	N/A	N/A	N/A	N/A	N/A	N/A	N/A
austrocompacta	Carex moseleyana		NO	P04177497	P.Coulaud, 46	Kerguelen, Ile Mussel	KER	N/A	N/A	N/A	N/A	N/A	N/A	N/A	N/A	N/A	N/A	N/A	N/A	N/A	N/A	N/A	N/A	N/A	N/A	N/A	N/A	N/A	N/A	N/A	N/A	N/A
austrocompacta	Carex moseleyana		NO	P04177496	P.Coulaud, 46	Kerguelen, Ile Mussel	KER	N/A	N/A	N/A	N/A	N/A	N/A	N/A	N/A	N/A	N/A	N/A	N/A	N/A	N/A	N/A	N/A	N/A	N/A	N/A	N/A	N/A	N/A	N/A	N/A	N/A
austrocompacta	Carex moseleyana		NO	P06794767	P.Cour, 275	Kerguelen, Ile Mussel	KER	N/A	N/A	N/A	N/A	N/A	N/A	N/A	N/A	N/A	N/A	N/A	N/A	N/A	N/A	N/A	N/A	N/A	N/A	N/A	N/A	N/A	N/A	N/A	N/A	N/A
austrocompacta	Carex moseleyana		NO	P04177492	P.Cour, 275	Kerguelen, Ile Mussel	KER	N/A	N/A	N/A	N/A	N/A	N/A	N/A	N/A	N/A	N/A	N/A	N/A	N/A	N/A	N/A	N/A	N/A	N/A	N/A	N/A	N/A	N/A	N/A	N/A	N/A
austrocompacta	Carex moseleyana		NO	P04177493	P.Cour, 275	Kerguelen, Ile Mussel	KER	N/A	N/A	N/A	N/A	N/A	N/A	N/A	N/A	N/A	N/A	N/A	N/A	N/A	N/A	N/A	N/A	N/A	N/A	N/A	N/A	N/A	N/A	N/A	N/A	N/A
austrocompacta	Carex dikei		NO	P04343721	M.Segonzac, 56	Crozet, Ile de la Possession	CRZ-MPE	N/A	N/A	N/A	N/A	N/A	N/A	N/A	N/A	N/A	N/A	N/A	N/A	N/A	N/A	N/A	N/A	N/A	N/A	N/A	N/A	N/A	N/A	N/A	N/A	N/A
austrocompacta	Carex dikei		NO	P04343723	M.Segonzac, 34	Crozet, Ile de la Possession	CRZ-MPE	N/A	N/A	N/A	N/A	N/A	N/A	N/A	N/A	N/A	N/A	N/A	N/A	N/A	N/A	N/A	N/A	N/A	N/A	N/A	N/A	N/A	N/A	N/A	N/A	N/A
austrocompacta	Carex dikei		NO	P04343715	A.Lourteig & P.Cour, 408	Crozet, Ile de la Possession	CRZ-MPE	N/A	N/A	N/A	N/A	N/A	N/A	N/A	N/A	N/A	N/A	N/A	N/A	N/A	N/A	N/A	N/A	N/A	N/A	N/A	N/A	N/A	N/A	N/A	N/A	N/A
austrocompacta	Carex dikei		NO	P04343714	A.Lourteig & P.Cour, 408	Crozet, Ile de la Possession	CRZ-MPE	N/A	N/A	N/A	N/A	N/A	N/A	N/A	N/A	N/A	N/A	N/A	N/A	N/A	N/A	N/A	N/A	N/A	N/A	N/A	N/A	N/A	N/A	N/A	N/A	N/A
austrocompacta	Carex dikei	Uncinia dikei	NO	P04343763	M.Aubert, 25	Crozet, Ile de la Possession, Baie du Navire	CRZ-MPE	N/A	N/A	N/A	N/A	N/A	N/A	N/A	N/A	N/A	N/A	N/A	N/A	N/A	N/A	N/A	N/A	N/A	N/A	N/A	N/A	N/A	N/A	N/A	N/A	N/A
austrocompacta	Carex dikei	Uncinia dikei	NO	P04343762	M.Aubert, 25	Crozet, Ile de la Possession, Baie du Navire	CRZ-MPE	N/A	N/A	N/A	N/A	N/A	N/A	N/A	N/A	N/A	N/A	N/A	N/A	N/A	N/A	N/A	N/A	N/A	N/A	N/A	N/A	N/A	N/A	N/A	N/A	N/A
austrocompacta	Carex dikei		NO	P04343765	M.Segonzac, 4	Crozet, Ile de la Possession	CRZ-MPE	N/A	N/A	N/A	N/A	N/A	N/A	N/A	N/A	N/A	N/A	N/A	N/A	N/A	N/A	N/A	N/A	N/A	N/A	N/A	N/A	N/A	N/A	N/A	N/A	N/A
brevicaulis	Carex brevicaulis	Carex brevicaulis	LECTOTYPE	P04023173	Herbier du Petit-Thouars	Tristan da Cunha	TDC	N/A	N/A	N/A	N/A	N/A	N/A	N/A	N/A	N/A	N/A	N/A	N/A	N/A	N/A	N/A	N/A	N/A	N/A	N/A	N/A	N/A	N/A	N/A	N/A	N/A
brevicaulis	Carex brevicaulis	Carex brevicaulis	LECTOTYPE	P04023166	Herbier du Petit-Thouars	Tristan da Cunha	TDC	N/A	N/A	N/A	N/A	N/A	N/A	N/A	N/A	N/A	N/A	N/A	N/A	N/A	N/A	N/A	N/A	N/A	N/A	N/A	N/A	N/A	N/A	N/A	N/A	N/A
brevicaulis	Carex donjuanii	Uncinia rigida	LECTOTYPE	P04023174	G. de l'Isle, 7 (06 Dec 1974)	Saint Paul	ASP	N/A	N/A	N/A	N/A	N/A	N/A	N/A	N/A	N/A	N/A	N/A	N/A	N/A	N/A	N/A	N/A	N/A	N/A	N/A	N/A	N/A	N/A	N/A	N/A	N/A
brevicaulis	Carex donjuanii	Uncinia rigida	ISOLECTOTYPE	P04343662	G. de l'Isle, 7 (06 Dec 1974)	Saint Paul	ASP	N/A	N/A	N/A	N/A	N/A	N/A	N/A	N/A	N/A	N/A	N/A	N/A	N/A	N/A	N/A	N/A	N/A	N/A	N/A	N/A	N/A	N/A	N/A	N/A	N/A
brevicaulis	Carex donjuanii	Uncinia rigida	SYNTYPE	P04343674	G. de l'Isle, 7 (14 Nov 1974)	Saint Paul	ASP	N/A	N/A	N/A	N/A	N/A	N/A	N/A	N/A	N/A	N/A	N/A	N/A	N/A	N/A	N/A	N/A	N/A	N/A	N/A	N/A	N/A	N/A	N/A	N/A	N/A
brevicaulis	Carex donjuanii	Uncinia brevicaulis var. robustior	LECTOTYPE	P04023171	G. de l'Isle, 44 (23 Dec 1874)	Amsterdam	ASP	N/A	N/A	N/A	N/A	N/A	N/A	N/A	N/A	N/A	N/A	N/A	N/A	N/A	N/A	N/A	N/A	N/A	N/A	N/A	N/A	N/A	N/A	N/A	N/A	N/A
brevicaulis	Carex donjuanii	Uncinia brevicaulis var. robustior	ISOLECTOTYPE	P04023172	G. de l'Isle, 44 (23 Dec 1874)	Amsterdam	ASP	N/A	N/A	N/A	N/A	N/A	N/A	N/A	N/A	N/A	N/A	N/A	N/A	N/A	N/A	N/A	N/A	N/A	N/A	N/A	N/A	N/A	N/A	N/A	N/A	N/A
austrocompacta	Carex nao-victoriae	Uncinia compacta var. elongata	LECTOTYPE	P04023170	G. de l'Isle, 55 (06 Jan 1875)	Amsterdam	ASP	N/A	N/A	N/A	N/A	N/A	N/A	N/A	N/A	N/A	N/A	N/A	N/A	N/A	N/A	N/A	N/A	N/A	N/A	N/A	N/A	N/A	N/A	N/A	N/A	N/A
austrocompacta	Carex nao-victoriae	Uncinia compacta var. elongata	SYNTYPE	P04023169	G. de l'Isle, 55 (06 Jan 1875)	Amsterdam	ASP	N/A	N/A	N/A	N/A	N/A	N/A	N/A	N/A	N/A	N/A	N/A	N/A	N/A	N/A	N/A	N/A	N/A	N/A	N/A	N/A	N/A	N/A	N/A	N/A	N/A
austrocompacta	Carex dikei	Uncinia dikei	HOLOTYPE	K000960343	Mr. Dyke, s.n.	Marion Island	CRZ-MPE	N/A	N/A	N/A	N/A	N/A	N/A	N/A	N/A	N/A	N/A	N/A	N/A	N/A	N/A	N/A	N/A	N/A	N/A	N/A	N/A	N/A	N/A	N/A	N/A	N/A
austrocompacta	Carex erebus	Uncinia hookeri	LECTOTYPE	K000357213		Auckland Island	ATP-MAQ	N/A	N/A	N/A	N/A	N/A	N/A	N/A	N/A	N/A	N/A	N/A	N/A	N/A	N/A	N/A	N/A	N/A	N/A	N/A	N/A	N/A	N/A	N/A	N/A	N/A
austrocompacta	Carex erebus	Uncinia hookeri	SYNTYPE	K000357214		Campbell Island	ATP-MAQ	N/A	N/A	N/A	N/A	N/A	N/A	N/A	N/A	N/A	N/A	N/A	N/A	N/A	N/A	N/A	N/A	N/A	N/A	N/A	N/A	N/A	N/A	N/A	N/A	N/A
austrocompacta	Carex erebus	Uncinia hookeri	SYNTYPE	K000357216		Campbell Island	ATP-MAQ	N/A	N/A	N/A	N/A	N/A	N/A	N/A	N/A	N/A	N/A	N/A	N/A	N/A	N/A	N/A	N/A	N/A	N/A	N/A	N/A	N/A	N/A	N/A	N/A	N/A
austrocompacta	Carex erebus	Uncinia hookeri	SYNTYPE	E00386922		Auckland Island	ATP-MAQ	N/A	N/A	N/A	N/A	N/A	N/A	N/A	N/A	N/A	N/A	N/A	N/A	N/A	N/A	N/A	N/A	N/A	N/A	N/A	N/A	N/A	N/A	N/A	N/A	N/A
austrocompacta	Carex moseleyana	Uncinia moseleyana	LECTOTYPE	BM000574364		Kerguelen	KER	N/A	N/A	N/A	N/A	N/A	N/A	N/A	N/A	N/A	N/A	N/A	N/A	N/A	N/A	N/A	N/A	N/A	N/A	N/A	N/A	N/A	N/A	N/A	N/A	N/A
austrocompacta	Carex moseleyana	Uncinia moseleyana	ISOLECTOTYPE	P04023167		Kerguelen	KER	N/A	N/A	N/A	N/A	N/A	N/A	N/A	N/A	N/A	N/A	N/A	N/A	N/A	N/A	N/A	N/A	N/A	N/A	N/A	N/A	N/A	N/A	N/A	N/A	N/A
austrocompacta	Carex moseleyana	Uncinia moseleyana	ISOLECTOTYPE	S-G-9578		Kerguelen	KER	N/A	N/A	N/A	N/A	N/A	N/A	N/A	N/A	N/A	N/A	N/A	N/A	N/A	N/A	N/A	N/A	N/A	N/A	N/A	N/A	N/A	N/A	N/A	N/A	N/A

## Sheet: Suppl_Table2_PCs
Taxon		Carex brevicaulis complex								Carex autrocompacta complex
Principal Component Analysis	PCA	PCA1		PCA2		PCA3		PCA4		PC5		PC6		PC7
Principal Component	PC	PC1	PC2	PC1	PC2	PC1	PC2	PC1	PC2	PC1	PC2	PC1	PC2	PC1	PC2
Variable	st_l	-0.123406	0.228495	-0.0102588	-0.404859	-0.264158	-0.26868	-0.147843	-0.383034	-0.051666	0.253143	N/A	N/A	-0.035221	0.255465
	st_w	-0.279085	-0.0831958	0.243401	0.156323	-0.109932	0.307859	-0.262304	-0.0530604	0.196027	-0.228287	-0.250523	0.44284	0.192706	0.238512
	lf_l	-0.136321	0.290767	-0.00301625	-0.446028	-0.304513	-0.216717	-0.198433	-0.173547	0.0437139	0.491522	N/A	N/A	0.0630303	0.382274
	lfu_w	-0.242627	0.0549555	0.244619	-0.0817833	-0.0885973	-0.126101	-0.223559	-0.177608	0.154112	-0.368833	-0.352427	0.278513	N/A	N/A
	lfw_w	-0.258959	-0.0169051	0.23259	0.0551592	-0.170795	0.270898	-0.231857	0.0155903	0.251327	-0.169076	N/A	N/A	0.197037	0.149788
	sp_l	-0.179592	0.296745	0.0181243	-0.490676	-0.345513	-0.247961	-0.219049	-0.191442	0.0713195	0.339753	0.11357	0.393179	-0.109325	0.40155
	spm_l	-0.239547	0.253393	0.21065	-0.258188	-0.149256	-0.355115	-0.255867	-0.042485	-0.0787772	0.233371	N/A	N/A	N/A	N/A
	sp_w	-0.326724	-0.0599183	0.32229	0.0717991	-0.173038	0.211923	-0.320949	0.0156142	0.276348	-0.108466	N/A	N/A	0.0802335	0.37995
	gl_l	-0.331153	0.0384987	0.330171	0.0587385	-0.214322	-0.109495	-0.322788	0.0288579	0.246949	-0.0953628	-0.0271091	0.542293	-0.118222	0.334802
	gl_w	-0.224406	0.194811	0.179301	0.0894851	0.133454	-0.279109	-0.295174	0.0483182	0.25355	-0.0983716	N/A	N/A	-0.354645	-0.0242174
	gl_lbw	-0.266617	0.0502343	0.242864	0.105663	-0.0362621	0.0375461	-0.257289	0.168769	0.113994	0.0960778	N/A	N/A	-0.289216	0.0426915
	gl_wwt	-0.174974	0.22037	0.275381	-0.0973132	0.136645	-0.316219	-0.256833	-0.0193435	0.229563	-0.00847205	N/A	N/A	N/A	N/A
	ut_l	-0.221701	-0.320063	0.267881	-0.18714	-0.391853	0.113772	-0.0202519	-0.518765	0.274295	0.117601	N/A	N/A	-0.262582	0.309588
	ut_w	-0.296432	-0.164293	0.324105	0.137717	-0.0122395	0.24403	-0.280806	0.109187	0.281932	-0.0609633	-0.177472	0.136248	-0.346762	-0.0668861
	ut_lbw	-0.102172	-0.365151	0.182693	-0.0809287	-0.238557	0.094004	0.0850865	-0.265358	0.222439	0.096333	0.407843	0.167823	N/A	N/A
	ut_wwt	N/A	N/A	N/A	N/A	N/A	N/A	N/A	N/A	0.25876	-0.0430197	N/A	N/A	-0.363042	-0.0212293
	ut_cpl	N/A	N/A	N/A	N/A	N/A	N/A	N/A	N/A	0.0904933	0.132399	N/A	N/A	0.188892	0.31259
	ut_cpw	N/A	N/A	N/A	N/A	N/A	N/A	N/A	N/A	0.209082	-0.0944032	-0.363359	0.292891	N/A	N/A
	ra_l	-0.10027	-0.0832947	0.0511196	-0.306773	-0.283534	-0.168751	0.0188593	-0.428683	0.191656	0.323671	0.293261	0.187653	-0.247975	0.264223
	ut_dep	-0.28898	-0.161025	0.288328	-0.0426307	-0.331843	0.173855	-0.223672	-0.127612	0.201434	-0.0760443	0.191655	0.224984	N/A	N/A
	ac_l	-0.0067268	-0.422691	0.16542	-0.194666	-0.356681	0.0827053	0.214999	-0.396483	0.234728	0.215126	0.403733	0.177338	-0.335422	-0.0772598
	ac_w	-0.250438	-0.193378	0.280456	0.168325	-0.0497686	0.268305	-0.194888	0.0795607	0.235789	0.179727	N/A	N/A	N/A	N/A
	ac_lbw	0.0218083	-0.30813	0.0143927	0.188723	0.0473302	0.232639	0.0720696	-0.0529412	0.128359	0.0416401	0.428724	0.166907	-0.260611	0.0943338
	a_wwt	N/A	N/A	N/A	N/A	N/A	N/A	N/A	N/A	0.247057	0.147837	N/A	N/A	N/A	N/A
	ho_l	N/A	N/A	N/A	N/A	N/A	N/A	N/A	N/A	0.0535999	0.00413212	N/A	N/A	0.280092	0.0775327

## Sheet: Suppl_Table3_LDAs_Matrices
CAREX BREVICAULIS COMPLEX						CAREX AUSTROCOMPACTA COMPLEX
	TRAINING DATASET					TRAINING DATASET							Islands/Archipelagos
	ASP	HAW	SA	TDC			ASP	ATP-MAQ	CRZ-MPE	KER	TDC		ASP	Amsterdam-Saint Paul
ASP	6	0	0	0		ASP	5	0	0	0	0		ATP-MAQ	Campbell-Macquaire
HAW	0	4	0	0		ATP-MAQ	0	2	0	0	0		CRZ-MPE	Crozet-Marion-Prince Edward
SA	0	0	19	0		CRZ-MPE	0	0	10	0	0		HAW	Hawaii
TDC	0	0	0	10		KER	0	0	0	5	0		KER	Kerguelen
Model accuracy = 100%						TDC	0	0	0	0	16		SA	South America
						Model accuracy = 100%							TDC	Tristan da Cunha
	TESTING DATASET					TESTING DATASET
	ASP	HAW	SA	TDC			ASP	ATP-MAQ	CRZ-MPE	KER	TDC
ASP	3	0	0	0		ASP	2	1	0	0	0
HAW	0	2	0	0		ATP-MAQ	0	0	0	0	1
SA	0	0	7	0		CRZ-MPE	0	0	6	0	0
TDC	1	0	0	5		KER	0	0	0	0	1
Model accuracy = 94.4%						TDC	0	0	0	0	6
						Model accuracy = 82.4%

## Sheet: Suppl_Table4_LDs
Taxon		C. brevicaulis complex		C. autrocompacta complex
Linear Discriminant Analysis	LDA	LDA1		LDA2
Linear Discriminant	LD	LD1	LD2	LD1	LD2
Variable	st_l	0.0892048	-0.0104456	0.124097	-0.274652
	st_w	-2.56569	0.270902	8.63081	-6.02388
	lf_l	-0.097849	-0.0464755	-0.112406	-0.0780855
	lfu_w	-0.599395	-0.2057	0.719814	-0.729245
	lfw_w	-0.361485	0.0818674	-0.403293	-0.235191
	sp_l	-0.367184	0.294128	0.690018	1.37596
	spm_l	0.0981993	0.00459091	-0.178865	-0.316129
	sp_w	0.272416	0.404143	-0.610281	-0.896202
	gl_l	-2.2305	-0.0847109	0.352529	-1.79804
	gl_w	0.223272	-1.36314	3.91754	1.13393
	gl_lbw	0.988502	0.387199	0.290355	0.666958
	gl_wwt	-2.44465	-2.71389	2.34564	-2.22063
	ut_l	2.86403	-0.371804	-0.22982	2.90196
	ut_w	-2.26351	3.03977	-11.5796	-3.78756
	ut_lbw	0.416899	0.587582	-3.58545	1.57737
	ut_wwt	N/A	N/A	-0.325269	-1.37389
	ut_cpl	N/A	N/A	-0.716669	-1.42623
	ut_cpw	N/A	N/A	-4.11509	12.67
	ra_l	1.85984	-0.402949	-2.22705	1.22019
	ut_dep	0.911938	2.35755	-2.00515	-4.53374
	ac_l	0.0889268	2.19837	-1.7561	-0.424832
	ac_w	4.02925	-1.71087	0.0801686	7.72637
	ac_lbw	1.00873	-0.108942	3.35044	-6.59563
	a_wwt	N/A	N/A	6.15926	-9.51177
	ho_l	N/A	N/A	-6.15562	3.76868
